# Supplementary material for: Enhanced Method for the Synthesis and Comprehensive Characterization of 1-(4-Phenylquinolin-2-yl)propan-1-one
Source: ACS Omega. 2023 Nov 8;8(46):43573–85. doi: 10.1021/acsomega.3c04360 (PMC10666135; doi:10.1021/acsomega.3c04360)
Supplement: Supplementary file 2 — ao3c04360_si_002.cif [file ao3c04360_si_002.cif]

data_cs_sat8
_audit_creation_date               2020-01-07
_audit_creation_method
;
Olex2 1.3-alpha
(compiled Nov 21 2019 18:26:39 for OlexSys, GUI svn.r6003)
;
_shelx_SHELXL_version_number       '2018/3'
_audit_contact_author_address      ?
_audit_contact_author_email        ?
_audit_contact_author_name         ''
_audit_contact_author_phone        ?
_publ_contact_author_id_orcid      ?
_publ_section_references
;
Dolomanov, O.V., Bourhis, L.J., Gildea, R.J, Howard, J.A.K. & Puschmann, H.
 (2009), J. Appl. Cryst. 42, 339-341.

Sheldrick, G.M. (2015). Acta Cryst. C71, 3-8.
;
_chemical_name_common              ?
_chemical_name_systematic          ?
_chemical_formula_moiety           'C18 H15 N O'
_chemical_formula_sum              'C18 H15 N O'
_chemical_formula_weight           261.31
_chemical_absolute_configuration   unk
_chemical_melting_point            ?
loop_
  _atom_type_symbol
  _atom_type_description
  _atom_type_scat_dispersion_real
  _atom_type_scat_dispersion_imag
  _atom_type_scat_source
 'C' 'C' 0.0033 0.0016 'International Tables Vol C Tables 4.2.6.8 and 6.1.1.4'
 'H' 'H' 0.0000 0.0000 'International Tables Vol C Tables 4.2.6.8 and 6.1.1.4'
 'N' 'N' 0.0061 0.0033 'International Tables Vol C Tables 4.2.6.8 and 6.1.1.4'
 'O' 'O' 0.0106 0.0060 'International Tables Vol C Tables 4.2.6.8 and 6.1.1.4'

_shelx_space_group_comment
;
The symmetry employed for this shelxl refinement is uniquely defined
by the following loop, which should always be used as a source of
symmetry information in preference to the above space-group names.
They are only intended as comments.
;
_space_group_crystal_system        'orthorhombic'
_space_group_IT_number             19
_space_group_name_H-M_alt          'P 21 21 21'
_space_group_name_Hall             'P 2ac 2ab'
loop_
  _space_group_symop_operation_xyz
 'x, y, z'
 '-x+1/2, -y, z+1/2'
 '-x, y+1/2, -z+1/2'
 'x+1/2, -y+1/2, -z'

_cell_length_a                     7.2696(6)
_cell_length_b                     10.6810(8)
_cell_length_c                     17.8044(14)
_cell_angle_alpha                  90
_cell_angle_beta                   90
_cell_angle_gamma                  90
_cell_volume                       1382.45(19)
_cell_formula_units_Z              4
_cell_measurement_reflns_used      26163
_cell_measurement_temperature      296.86
_cell_measurement_theta_max        28.267
_cell_measurement_theta_min        2.979
_shelx_estimated_absorpt_T_max     ?
_shelx_estimated_absorpt_T_min     ?
_exptl_absorpt_coefficient_mu      0.078
_exptl_absorpt_correction_T_max    0.983
_exptl_absorpt_correction_T_min    0.980
_exptl_absorpt_correction_type     multi-scan
_exptl_absorpt_process_details
;
 SADABS-2012/1 - Bruker AXS area detector scaling and absorption correction
;
_exptl_absorpt_special_details     ?
_exptl_crystal_colour              colorless
_exptl_crystal_density_diffrn      1.255
_exptl_crystal_density_meas        ?
_exptl_crystal_density_method      ?
_exptl_crystal_description         piece
_exptl_crystal_F_000               552
_exptl_crystal_size_max            0.25
_exptl_crystal_size_mid            0.23
_exptl_crystal_size_min            0.19
_exptl_transmission_factor_max     ?
_exptl_transmission_factor_min     ?
_diffrn_reflns_av_R_equivalents    0.0836
_diffrn_reflns_av_unetI/netI       0.0468
_diffrn_reflns_Laue_measured_fraction_full  0.999
_diffrn_reflns_Laue_measured_fraction_max  0.999
_diffrn_reflns_limit_h_max         9
_diffrn_reflns_limit_h_min         -9
_diffrn_reflns_limit_k_max         14
_diffrn_reflns_limit_k_min         -14
_diffrn_reflns_limit_l_max         23
_diffrn_reflns_limit_l_min         -23
_diffrn_reflns_number              26163
_diffrn_reflns_point_group_measured_fraction_full  0.999
_diffrn_reflns_point_group_measured_fraction_max  0.999
_diffrn_reflns_theta_full          25.242
_diffrn_reflns_theta_max           28.267
_diffrn_reflns_theta_min           2.979
_diffrn_ambient_temperature        296.86
_diffrn_measured_fraction_theta_full  0.999
_diffrn_measured_fraction_theta_max  0.999
_diffrn_radiation_type             MoK\a
_diffrn_radiation_wavelength       0.71073
_diffrn_source                     'microfocus sealed tube'
_diffrn_source_type                'Incoatec I\mS 3.0'
_diffrn_radiation_monochromator    'multilayer mirror'

_diffrn_measurement_device         '\k--geometry diffractometer'
_diffrn_measurement_device_type    'Bruker D8 VENTURE'
_diffrn_measurement_method         '\f and \w scans'
_diffrn_detector                   'Bruker PHOTON II CPAD detector'
_diffrn_detector_area_resol_mean   7.3910
_reflns_Friedel_coverage           0.733
_reflns_Friedel_fraction_full      1.000
_reflns_Friedel_fraction_max       0.999
_reflns_number_gt                  2304
_reflns_number_total               3433
_reflns_special_details
;
 Reflections were merged by SHELXL according to the crystal
 class for the calculation of statistics and refinement.
 
 _reflns_Friedel_fraction is defined as the number of unique
 Friedel pairs measured divided by the number that would be
 possible theoretically, ignoring centric projections and
 systematic absences.
;
_reflns_threshold_expression       'I > 2\s(I)'
_computing_cell_refinement         ?
_computing_data_collection         ?
_computing_data_reduction          ?
_computing_molecular_graphics      'Olex2 1.3-alpha (Dolomanov et al., 2009)'
_computing_publication_material    'Olex2 1.3-alpha (Dolomanov et al., 2009)'
_computing_structure_refinement    'SHELXL 2018/3 (Sheldrick, 2015)'
_computing_structure_solution      'SHELXT 2014/5 (Sheldrick, 2014)'
_refine_diff_density_max           0.231
_refine_diff_density_min           -0.154
_refine_diff_density_rms           0.042
_refine_ls_abs_structure_details
;
 Flack x determined using 754 quotients [(I+)-(I-)]/[(I+)+(I-)]
 (Parsons, Flack and Wagner, Acta Cryst. B69 (2013) 249-259).
;
_refine_ls_abs_structure_Flack     .
_refine_ls_extinction_coef         0.013(2)
_refine_ls_extinction_expression  
 'Fc^*^=kFc[1+0.001xFc^2^\l^3^/sin(2\q)]^-1/4^'
_refine_ls_extinction_method       'SHELXL-2018/3 (Sheldrick 2018)'
_refine_ls_goodness_of_fit_ref     1.022
_refine_ls_hydrogen_treatment      constr
_refine_ls_matrix_type             full
_refine_ls_number_parameters       183
_refine_ls_number_reflns           3433
_refine_ls_number_restraints       0
_refine_ls_R_factor_all            0.0976
_refine_ls_R_factor_gt             0.0526
_refine_ls_restrained_S_all        1.022
_refine_ls_shift/su_max            0.000
_refine_ls_shift/su_mean           0.000
_refine_ls_structure_factor_coef   Fsqd
_refine_ls_weighting_details      
 'w=1/[\s^2^(Fo^2^)+(0.0425P)^2^+0.3924P] where P=(Fo^2^+2Fc^2^)/3'
_refine_ls_weighting_scheme        calc
_refine_ls_wR_factor_gt            0.0980
_refine_ls_wR_factor_ref           0.1162
_refine_special_details            ?
_olex2_refinement_description
;
1. Fixed Uiso
 At 1.2 times of:
  All C(H) groups, All C(H,H) groups
 At 1.5 times of:
  All C(H,H,H) groups
2.a Secondary CH2 refined with riding coordinates:
 C17(H17A,H17B)
2.b Aromatic/amide H refined with riding coordinates:
 C2(H2), C3(H3), C4(H4), C5(H5), C6(H6), C8(H8), C11(H11), C12(H12), C13(H13),
 C14(H14)
2.c Idealised Me refined as rotating group:
 C18(H18A,H18B,H18C)
;
_atom_sites_solution_hydrogens     geom
_atom_sites_solution_primary       ?
_atom_sites_solution_secondary     ?
loop_
  _atom_site_label
  _atom_site_type_symbol
  _atom_site_fract_x
  _atom_site_fract_y
  _atom_site_fract_z
  _atom_site_U_iso_or_equiv
  _atom_site_adp_type
  _atom_site_occupancy
  _atom_site_site_symmetry_order
  _atom_site_calc_flag
  _atom_site_refinement_flags_posn
  _atom_site_refinement_flags_adp
  _atom_site_refinement_flags_occupancy
  _atom_site_disorder_assembly
  _atom_site_disorder_group
 O1 O 0.6697(5) 0.6413(2) 0.37203(11) 0.0685(9) Uani 1 1 d . . . . .
 N1 N 0.6656(3) 0.73697(19) 0.56038(12) 0.0323(5) Uani 1 1 d . . . . .
 C1 C 0.7165(4) 0.3361(2) 0.58941(15) 0.0296(6) Uani 1 1 d . . . . .
 C2 C 0.6081(4) 0.2584(3) 0.54577(17) 0.0391(7) Uani 1 1 d . . . . .
 H2 H 0.516635 0.292787 0.515648 0.047 Uiso 1 1 calc R U . . .
 C3 C 0.6341(5) 0.1301(3) 0.54639(19) 0.0472(9) Uani 1 1 d . . . . .
 H3 H 0.559440 0.078956 0.517134 0.057 Uiso 1 1 calc R U . . .
 C4 C 0.7697(5) 0.0780(3) 0.58997(18) 0.0458(8) Uani 1 1 d . . . . .
 H4 H 0.788651 -0.008065 0.589459 0.055 Uiso 1 1 calc R U . . .
 C5 C 0.8770(5) 0.1534(3) 0.63429(17) 0.0439(8) Uani 1 1 d . . . . .
 H5 H 0.967565 0.117981 0.664442 0.053 Uiso 1 1 calc R U . . .
 C6 C 0.8518(4) 0.2821(3) 0.63453(16) 0.0383(7) Uani 1 1 d . . . . .
 H6 H 0.925134 0.332515 0.664823 0.046 Uiso 1 1 calc R U . . .
 C7 C 0.6941(4) 0.4747(2) 0.58281(15) 0.0288(6) Uani 1 1 d . . . . .
 C8 C 0.6881(4) 0.5270(2) 0.51239(15) 0.0308(6) Uani 1 1 d . . . . .
 H8 H 0.692685 0.475740 0.470218 0.037 Uiso 1 1 calc R U . . .
 C9 C 0.6752(4) 0.6578(2) 0.50351(15) 0.0305(6) Uani 1 1 d . . . . .
 C10 C 0.6655(4) 0.6875(2) 0.63133(14) 0.0299(6) Uani 1 1 d . . . . .
 C11 C 0.6488(4) 0.7713(3) 0.69240(15) 0.0392(7) Uani 1 1 d . . . . .
 H11 H 0.640959 0.856892 0.683450 0.047 Uiso 1 1 calc R U . . .
 C12 C 0.6442(5) 0.7276(3) 0.76433(16) 0.0433(8) Uani 1 1 d . . . . .
 H12 H 0.634426 0.783650 0.804089 0.052 Uiso 1 1 calc R U . . .
 C13 C 0.6541(4) 0.5989(3) 0.77877(16) 0.0390(7) Uani 1 1 d . . . . .
 H13 H 0.648468 0.570151 0.828019 0.047 Uiso 1 1 calc R U . . .
 C14 C 0.6719(4) 0.5155(3) 0.72136(14) 0.0342(6) Uani 1 1 d . . . . .
 H14 H 0.679575 0.430427 0.731979 0.041 Uiso 1 1 calc R U . . .
 C15 C 0.6789(4) 0.5563(2) 0.64580(14) 0.0276(6) Uani 1 1 d . . . . .
 C16 C 0.6731(4) 0.7113(2) 0.42514(15) 0.0349(6) Uani 1 1 d . . . . .
 C17 C 0.6738(5) 0.8503(2) 0.41622(15) 0.0368(7) Uani 1 1 d . . . . .
 H17A H 0.782406 0.883863 0.440688 0.044 Uiso 1 1 calc R U . . .
 H17B H 0.566967 0.884557 0.441561 0.044 Uiso 1 1 calc R U . . .
 C18 C 0.6722(5) 0.8934(3) 0.33520(17) 0.0499(8) Uani 1 1 d . . . . .
 H18A H 0.779405 0.862073 0.309967 0.075 Uiso 1 1 calc R U . . .
 H18B H 0.672302 0.983258 0.333528 0.075 Uiso 1 1 calc R U . . .
 H18C H 0.563766 0.862252 0.310741 0.075 Uiso 1 1 calc R U . . .

loop_
  _atom_site_aniso_label
  _atom_site_aniso_U_11
  _atom_site_aniso_U_22
  _atom_site_aniso_U_33
  _atom_site_aniso_U_23
  _atom_site_aniso_U_13
  _atom_site_aniso_U_12
 O1 0.134(3) 0.0419(12) 0.0293(11) -0.0045(10) 0.0067(16) 0.0060(16)
 N1 0.0407(14) 0.0278(11) 0.0284(11) -0.0020(9) 0.0035(12) 0.0012(11)
 C1 0.0349(16) 0.0256(13) 0.0283(13) 0.0014(11) 0.0032(12) 0.0005(11)
 C2 0.0417(18) 0.0342(15) 0.0415(17) -0.0038(13) -0.0047(14) -0.0018(13)
 C3 0.051(2) 0.0330(16) 0.057(2) -0.0087(15) 0.0046(17) -0.0099(15)
 C4 0.062(2) 0.0274(15) 0.0482(19) 0.0050(14) 0.0161(17) 0.0033(15)
 C5 0.052(2) 0.0434(17) 0.0365(16) 0.0097(14) 0.0037(15) 0.0147(15)
 C6 0.0432(18) 0.0364(15) 0.0353(15) -0.0014(12) -0.0037(14) 0.0028(14)
 C7 0.0267(15) 0.0278(13) 0.0319(14) -0.0012(11) -0.0009(13) 0.0001(11)
 C8 0.0378(17) 0.0281(13) 0.0265(14) -0.0051(11) 0.0015(13) 0.0003(12)
 C9 0.0320(15) 0.0309(14) 0.0287(13) 0.0003(11) 0.0029(14) 0.0011(12)
 C10 0.0327(15) 0.0295(13) 0.0274(13) -0.0015(11) 0.0034(13) 0.0006(12)
 C11 0.054(2) 0.0288(14) 0.0345(15) -0.0037(12) 0.0058(15) 0.0022(15)
 C12 0.058(2) 0.0426(16) 0.0296(15) -0.0097(13) 0.0032(15) 0.0019(16)
 C13 0.0422(18) 0.0485(17) 0.0262(13) 0.0021(12) 0.0015(14) 0.0019(16)
 C14 0.0381(17) 0.0333(14) 0.0310(14) 0.0036(11) 0.0005(15) -0.0010(13)
 C15 0.0263(14) 0.0288(13) 0.0276(13) -0.0007(10) -0.0002(12) -0.0005(12)
 C16 0.0428(17) 0.0326(14) 0.0294(14) 0.0011(12) 0.0037(14) 0.0041(14)
 C17 0.0424(18) 0.0327(14) 0.0352(15) 0.0043(12) 0.0031(16) 0.0059(14)
 C18 0.053(2) 0.0521(18) 0.0451(17) 0.0159(15) 0.0058(17) 0.0095(18)

_geom_special_details
;
 All esds (except the esd in the dihedral angle between two l.s. planes)
 are estimated using the full covariance matrix.  The cell esds are taken
 into account individually in the estimation of esds in distances, angles
 and torsion angles; correlations between esds in cell parameters are only
 used when they are defined by crystal symmetry.  An approximate (isotropic)
 treatment of cell esds is used for estimating esds involving l.s. planes.
;
loop_
  _geom_bond_atom_site_label_1
  _geom_bond_atom_site_label_2
  _geom_bond_distance
  _geom_bond_site_symmetry_2
  _geom_bond_publ_flag
 O1 C16 1.206(3) . ?
 N1 C9 1.321(3) . ?
 N1 C10 1.369(3) . ?
 C1 C2 1.383(4) . ?
 C1 C6 1.394(4) . ?
 C1 C7 1.494(3) . ?
 C2 H2 0.9300 . ?
 C2 C3 1.383(4) . ?
 C3 H3 0.9300 . ?
 C3 C4 1.372(5) . ?
 C4 H4 0.9300 . ?
 C4 C5 1.371(5) . ?
 C5 H5 0.9300 . ?
 C5 C6 1.387(4) . ?
 C6 H6 0.9300 . ?
 C7 C8 1.374(4) . ?
 C7 C15 1.425(3) . ?
 C8 H8 0.9300 . ?
 C8 C9 1.408(3) . ?
 C9 C16 1.508(4) . ?
 C10 C11 1.414(4) . ?
 C10 C15 1.428(4) . ?
 C11 H11 0.9300 . ?
 C11 C12 1.363(4) . ?
 C12 H12 0.9300 . ?
 C12 C13 1.400(4) . ?
 C13 H13 0.9300 . ?
 C13 C14 1.362(4) . ?
 C14 H14 0.9300 . ?
 C14 C15 1.415(3) . ?
 C16 C17 1.493(4) . ?
 C17 H17A 0.9700 . ?
 C17 H17B 0.9700 . ?
 C17 C18 1.514(4) . ?
 C18 H18A 0.9600 . ?
 C18 H18B 0.9600 . ?
 C18 H18C 0.9600 . ?

loop_
  _geom_angle_atom_site_label_1
  _geom_angle_atom_site_label_2
  _geom_angle_atom_site_label_3
  _geom_angle
  _geom_angle_site_symmetry_1
  _geom_angle_site_symmetry_3
  _geom_angle_publ_flag
 C9 N1 C10 117.4(2) . . ?
 C2 C1 C6 118.5(2) . . ?
 C2 C1 C7 119.2(3) . . ?
 C6 C1 C7 122.1(3) . . ?
 C1 C2 H2 119.6 . . ?
 C3 C2 C1 120.8(3) . . ?
 C3 C2 H2 119.6 . . ?
 C2 C3 H3 119.9 . . ?
 C4 C3 C2 120.3(3) . . ?
 C4 C3 H3 119.9 . . ?
 C3 C4 H4 120.1 . . ?
 C5 C4 C3 119.7(3) . . ?
 C5 C4 H4 120.1 . . ?
 C4 C5 H5 119.7 . . ?
 C4 C5 C6 120.6(3) . . ?
 C6 C5 H5 119.7 . . ?
 C1 C6 H6 120.0 . . ?
 C5 C6 C1 120.1(3) . . ?
 C5 C6 H6 120.0 . . ?
 C8 C7 C1 118.6(2) . . ?
 C8 C7 C15 117.8(2) . . ?
 C15 C7 C1 123.6(2) . . ?
 C7 C8 H8 119.7 . . ?
 C7 C8 C9 120.5(2) . . ?
 C9 C8 H8 119.7 . . ?
 N1 C9 C8 123.5(2) . . ?
 N1 C9 C16 117.7(2) . . ?
 C8 C9 C16 118.7(2) . . ?
 N1 C10 C11 117.7(2) . . ?
 N1 C10 C15 123.0(2) . . ?
 C11 C10 C15 119.2(2) . . ?
 C10 C11 H11 119.7 . . ?
 C12 C11 C10 120.5(3) . . ?
 C12 C11 H11 119.7 . . ?
 C11 C12 H12 119.8 . . ?
 C11 C12 C13 120.5(3) . . ?
 C13 C12 H12 119.8 . . ?
 C12 C13 H13 119.7 . . ?
 C14 C13 C12 120.6(3) . . ?
 C14 C13 H13 119.7 . . ?
 C13 C14 H14 119.5 . . ?
 C13 C14 C15 121.0(3) . . ?
 C15 C14 H14 119.5 . . ?
 C7 C15 C10 117.6(2) . . ?
 C14 C15 C7 124.2(2) . . ?
 C14 C15 C10 118.1(2) . . ?
 O1 C16 C9 119.4(2) . . ?
 O1 C16 C17 122.2(3) . . ?
 C17 C16 C9 118.4(2) . . ?
 C16 C17 H17A 108.8 . . ?
 C16 C17 H17B 108.8 . . ?
 C16 C17 C18 113.8(2) . . ?
 H17A C17 H17B 107.7 . . ?
 C18 C17 H17A 108.8 . . ?
 C18 C17 H17B 108.8 . . ?
 C17 C18 H18A 109.5 . . ?
 C17 C18 H18B 109.5 . . ?
 C17 C18 H18C 109.5 . . ?
 H18A C18 H18B 109.5 . . ?
 H18A C18 H18C 109.5 . . ?
 H18B C18 H18C 109.5 . . ?

loop_
  _geom_torsion_atom_site_label_1
  _geom_torsion_atom_site_label_2
  _geom_torsion_atom_site_label_3
  _geom_torsion_atom_site_label_4
  _geom_torsion
  _geom_torsion_site_symmetry_1
  _geom_torsion_site_symmetry_2
  _geom_torsion_site_symmetry_3
  _geom_torsion_site_symmetry_4
  _geom_torsion_publ_flag
 O1 C16 C17 C18 -0.7(5) . . . . ?
 N1 C9 C16 O1 -175.3(3) . . . . ?
 N1 C9 C16 C17 4.2(4) . . . . ?
 N1 C10 C11 C12 178.7(3) . . . . ?
 N1 C10 C15 C7 0.4(4) . . . . ?
 N1 C10 C15 C14 -178.2(3) . . . . ?
 C1 C2 C3 C4 -0.6(5) . . . . ?
 C1 C7 C8 C9 -177.2(3) . . . . ?
 C1 C7 C15 C10 177.5(3) . . . . ?
 C1 C7 C15 C14 -4.0(5) . . . . ?
 C2 C1 C6 C5 0.9(4) . . . . ?
 C2 C1 C7 C8 -47.3(4) . . . . ?
 C2 C1 C7 C15 132.9(3) . . . . ?
 C2 C3 C4 C5 1.4(5) . . . . ?
 C3 C4 C5 C6 -1.0(5) . . . . ?
 C4 C5 C6 C1 -0.1(5) . . . . ?
 C6 C1 C2 C3 -0.5(4) . . . . ?
 C6 C1 C7 C8 128.4(3) . . . . ?
 C6 C1 C7 C15 -51.4(4) . . . . ?
 C7 C1 C2 C3 175.3(3) . . . . ?
 C7 C1 C6 C5 -174.8(3) . . . . ?
 C7 C8 C9 N1 -0.9(5) . . . . ?
 C7 C8 C9 C16 178.7(3) . . . . ?
 C8 C7 C15 C10 -2.3(4) . . . . ?
 C8 C7 C15 C14 176.1(3) . . . . ?
 C8 C9 C16 O1 5.1(5) . . . . ?
 C8 C9 C16 C17 -175.4(3) . . . . ?
 C9 N1 C10 C11 -177.8(3) . . . . ?
 C9 N1 C10 C15 1.4(4) . . . . ?
 C9 C16 C17 C18 179.8(3) . . . . ?
 C10 N1 C9 C8 -1.1(4) . . . . ?
 C10 N1 C9 C16 179.3(3) . . . . ?
 C10 C11 C12 C13 -0.6(5) . . . . ?
 C11 C10 C15 C7 179.5(3) . . . . ?
 C11 C10 C15 C14 1.0(4) . . . . ?
 C11 C12 C13 C14 1.2(5) . . . . ?
 C12 C13 C14 C15 -0.7(5) . . . . ?
 C13 C14 C15 C7 -178.9(3) . . . . ?
 C13 C14 C15 C10 -0.4(4) . . . . ?
 C15 C7 C8 C9 2.6(4) . . . . ?
 C15 C10 C11 C12 -0.5(5) . . . . ?

_shelx_res_file
;
TITL cs_sat8_a.res in P2(1)2(1)2(1)
    cs_sat8.res
    created by SHELXL-2018/3 at 13:04:32 on 07-Jan-2020
REM Old TITL CS_SAT8 in P2(1)2(1)2(1)
REM SHELXT solution in P2(1)2(1)2(1)
REM R1 0.142, Rweak 0.017, Alpha 0.002, Orientation as input
REM Flack x = -0.432 ( 0.953 ) from Parsons' quotients
REM Formula found by SHELXT: C18 N O
CELL 0.71073 7.2696 10.681 17.8044 90 90 90
ZERR 4 0.0006 0.0008 0.0014 0 0 0
LATT -1
SYMM 0.5-X,-Y,0.5+Z
SYMM -X,0.5+Y,0.5-Z
SYMM 0.5+X,0.5-Y,-Z
SFAC C H N O
UNIT 72 60 4 4

L.S. 4 0 0
PLAN  5
TEMP 23.71
CONF
BOND $H
list 4
fmap 2 53
ACTA
MORE -1
REM <olex2.extras>
REM <HklSrc "%.\\CS_SAT8.hkl">
REM </olex2.extras>

WGHT    0.042500    0.392400
EXTI    0.012903
FVAR       0.63153
O1    4    0.669710    0.641333    0.372028    11.00000    0.13413    0.04192 =
         0.02930   -0.00448    0.00675    0.00603
N1    3    0.665634    0.736965    0.560375    11.00000    0.04072    0.02784 =
         0.02841   -0.00199    0.00351    0.00115
C1    1    0.716523    0.336081    0.589411    11.00000    0.03486    0.02558 =
         0.02832    0.00136    0.00321    0.00053
C2    1    0.608110    0.258369    0.545766    11.00000    0.04167    0.03424 =
         0.04146   -0.00377   -0.00465   -0.00180
AFIX  43
H2    2    0.516635    0.292787    0.515648    11.00000   -1.20000
AFIX   0
C3    1    0.634139    0.130127    0.546389    11.00000    0.05135    0.03297 =
         0.05743   -0.00870    0.00461   -0.00994
AFIX  43
H3    2    0.559440    0.078956    0.517134    11.00000   -1.20000
AFIX   0
C4    1    0.769669    0.078037    0.589970    11.00000    0.06187    0.02737 =
         0.04824    0.00496    0.01612    0.00330
AFIX  43
H4    2    0.788651   -0.008065    0.589459    11.00000   -1.20000
AFIX   0
C5    1    0.877032    0.153449    0.634288    11.00000    0.05195    0.04337 =
         0.03652    0.00973    0.00368    0.01472
AFIX  43
H5    2    0.967565    0.117981    0.664442    11.00000   -1.20000
AFIX   0
C6    1    0.851772    0.282133    0.634529    11.00000    0.04316    0.03645 =
         0.03527   -0.00135   -0.00373    0.00276
AFIX  43
H6    2    0.925134    0.332515    0.664823    11.00000   -1.20000
AFIX   0
C7    1    0.694092    0.474658    0.582806    11.00000    0.02669    0.02776 =
         0.03191   -0.00120   -0.00085    0.00005
C8    1    0.688124    0.527031    0.512386    11.00000    0.03776    0.02813 =
         0.02649   -0.00510    0.00152    0.00034
AFIX  43
H8    2    0.692685    0.475740    0.470218    11.00000   -1.20000
AFIX   0
C9    1    0.675155    0.657753    0.503512    11.00000    0.03197    0.03089 =
         0.02870    0.00025    0.00287    0.00113
C10   1    0.665464    0.687478    0.631330    11.00000    0.03272    0.02949 =
         0.02741   -0.00150    0.00341    0.00056
C11   1    0.648824    0.771276    0.692401    11.00000    0.05424    0.02876 =
         0.03448   -0.00371    0.00576    0.00223
AFIX  43
H11   2    0.640959    0.856892    0.683450    11.00000   -1.20000
AFIX   0
C12   1    0.644213    0.727573    0.764331    11.00000    0.05776    0.04263 =
         0.02962   -0.00968    0.00324    0.00193
AFIX  43
H12   2    0.634426    0.783650    0.804089    11.00000   -1.20000
AFIX   0
C13   1    0.654099    0.598935    0.778775    11.00000    0.04225    0.04854 =
         0.02618    0.00213    0.00150    0.00186
AFIX  43
H13   2    0.648468    0.570151    0.828019    11.00000   -1.20000
AFIX   0
C14   1    0.671895    0.515518    0.721356    11.00000    0.03814    0.03334 =
         0.03100    0.00357    0.00052   -0.00098
AFIX  43
H14   2    0.679575    0.430427    0.731979    11.00000   -1.20000
AFIX   0
C15   1    0.678874    0.556337    0.645797    11.00000    0.02628    0.02882 =
         0.02763   -0.00066   -0.00021   -0.00046
C16   1    0.673095    0.711310    0.425139    11.00000    0.04278    0.03259 =
         0.02935    0.00109    0.00369    0.00411
C17   1    0.673846    0.850337    0.416215    11.00000    0.04240    0.03265 =
         0.03523    0.00434    0.00308    0.00592
AFIX  23
H17A  2    0.782406    0.883863    0.440688    11.00000   -1.20000
H17B  2    0.566967    0.884557    0.441561    11.00000   -1.20000
AFIX   0
C18   1    0.672177    0.893422    0.335201    11.00000    0.05252    0.05209 =
         0.04507    0.01592    0.00575    0.00952
AFIX 137
H18A  2    0.779405    0.862073    0.309967    11.00000   -1.50000
H18B  2    0.672302    0.983258    0.333528    11.00000   -1.50000
H18C  2    0.563766    0.862252    0.310741    11.00000   -1.50000
AFIX   0
HKLF 4


REM  cs_sat8_a.res in P2(1)2(1)2(1)
REM wR2 = 0.1162, GooF = S = 1.022, Restrained GooF = 1.022 for all data
REM R1 = 0.0526 for 2304 Fo > 4sig(Fo) and 0.0976 for all 3433 data
REM 183 parameters refined using 0 restraints

END

WGHT      0.0425      0.3922

REM Highest difference peak  0.231,  deepest hole -0.154,  1-sigma level  0.042
Q1    1   0.6609  0.6195  0.6387  11.00000  0.05    0.23
Q2    1   0.6651  0.6836  0.4650  11.00000  0.05    0.21
Q3    1   0.6720  0.9211  0.4677  11.00000  0.05    0.19
Q4    1   0.6942  0.7822  0.4266  11.00000  0.05    0.18
Q5    1   0.6615  0.5988  0.5052  11.00000  0.05    0.18
;
_shelx_res_checksum                62764
_shelx_hkl_file
;
  -1   0   0    9.10    1.80
   1   0   0    9.40    1.90
  -2   0   0 9724.13  207.08
  -2   0   0 9624.64  207.38
   2   0   0 9999.00  207.28
   2   0   0 9371.66  206.18
   3   0   0    2.80    2.00
  -3   0   0    1.20    1.90
  -3   0   0    0.20    2.10
   3   0   0    0.60    2.00
  -4   0   0 1685.43   38.20
   4   0   0 1651.03   38.00
  -4   0   0 1720.53   38.30
   4   0   0 1728.73   38.60
   4   0   0 1750.02   38.20
  -5   0   0    5.20    3.20
   5   0   0    9.80    3.20
   5   0   0    3.00    3.40
   5   0   0    4.80    3.00
  -5   0   0    4.40    3.10
   6   0   0 1022.30   25.00
  -6   0   0 1031.70   25.50
   6   0   0 1030.10   25.40
  -6   0   0  868.41   27.20
   7   0   0   -5.20    6.20
   7   0   0    5.30    4.90
  -7   0   0   -0.40    5.20
  -8   0   0   59.99    7.20
   8   0   0   44.80    7.80
   8   0   0   59.89    7.70
  -8   0   0   60.79    8.50
   8   0   0   47.50    6.90
   9   0   0    9.50    6.00
  -9   0   0   -4.10    8.20
   9   0   0   -8.00    8.60
   9   0   0  -10.90    7.10
   1  -1   0 1808.72   38.50
  -1   1   0 1863.41   38.60
   1   1   0 1719.73   39.10
  -1   1   0 1831.52   38.50
  -1  -1   0 1832.52   38.80
   1   1   0 1872.01   38.70
   2   1   0 6668.73  146.99
  -2   1   0 6880.51  147.29
  -2  -1   0 6917.51  147.59
   2  -1   0 6718.83  145.79
   2  -1   0 7066.39  147.79
   2  -1   0 6818.92  147.09
  -2   1   0 6777.22  147.29
  -2  -1   0 6846.61  147.09
   2   1   0 7108.99  147.49
  -3  -1   0  114.09    5.00
   3  -1   0  107.49    4.90
   3   1   0  109.89    4.60
   3   1   0  110.99    4.70
   3  -1   0  111.39    5.20
   3  -1   0  121.19    5.10
  -3   1   0  108.99    5.00
  -3  -1   0  113.29    4.60
  -4   1   0 1462.75   34.30
   4   1   0 1517.25   33.90
   4   1   0 1508.15   33.90
  -4   1   0 1537.85   34.30
   4  -1   0 1551.44   34.30
   4  -1   0 1514.05   34.30
   4  -1   0 1490.45   34.50
  -4  -1   0 1557.04   34.30
  -4  -1   0 1456.65   34.00
   5  -1   0  188.78    7.70
   5  -1   0  173.58    7.50
  -5  -1   0  168.88    7.80
   5   1   0  156.78    7.70
   5   1   0  159.58    7.20
  -5   1   0  171.98    7.80
   5  -1   0  171.18    8.00
  -5  -1   0  173.88    7.60
   5   1   0  152.58    7.10
  -5   1   0  162.08    7.40
  -6  -1   0    8.30    4.40
   6  -1   0   15.10    5.00
  -6   1   0   13.70    4.50
   6  -1   0   15.10    4.70
   6  -1   0   20.80    5.00
  -6   1   0   17.00    4.60
   6   1   0   21.10    4.60
   6   1   0   12.50    4.20
   6   1   0   12.90    4.60
   7  -1   0  110.99    9.30
   7   1   0  120.59    9.60
  -7  -1   0  127.59    8.90
  -7  -1   0  145.49    9.50
   7   1   0  125.79    8.30
   7  -1   0   85.49    8.30
  -7   1   0  110.69    9.50
   8  -1   0  165.98   11.50
   8   1   0  132.59   10.40
   8  -1   0  134.19   11.50
  -8  -1   0  169.48    9.60
   8  -1   0  163.28   10.00
  -8  -1   0  152.28   11.90
  -8   1   0  174.58    9.20
  -8   1   0  162.68   12.20
   8   1   0  169.38   12.20
   9   1   0   28.50    7.80
   9   1   0   14.80    8.10
   9  -1   0    9.30    7.10
   9  -1   0   13.30    8.70
  -9  -1   0   28.60    9.10
  -9   1   0   17.60    8.50
   9   1   0   28.80    9.30
   0   2   0 1549.74   34.40
   0  -2   0 1633.54   35.00
   0   2   0 1666.13   35.20
   0  -2   0 1657.23   35.00
   0   2   0 1693.33   35.70
   0  -2   0 1632.44   35.30
  -1   2   0  215.98    5.70
   1  -2   0  212.68    5.80
  -1   2   0  215.18    5.70
  -1  -2   0  224.18    5.30
  -1   2   0  220.78    5.80
   1  -2   0  220.08    5.90
  -1  -2   0  219.58    5.30
   1  -2   0  219.08    5.70
   1   2   0  218.98    5.10
   1   2   0  218.98    5.10
  -2  -2   0   49.10    2.70
   2   2   0   49.90    2.70
  -2   2   0   50.19    3.10
   2  -2   0   49.70    3.20
   2  -2   0   51.79    3.50
   2   2   0   53.69    2.60
   2  -2   0   50.89    3.30
  -2  -2   0   51.89    2.80
  -2   2   0   49.30    3.30
  -3   2   0  516.65   13.00
  -3  -2   0  488.05   12.30
  -3  -2   0  502.55   12.50
   3  -2   0  481.45   12.80
   3  -2   0  498.45   12.80
   3   2   0  503.25   12.20
   3   2   0  483.45   12.10
  -3   2   0  498.05   12.70
   3  -2   0  503.95   13.10
   4  -2   0  570.14   15.00
  -4   2   0  577.04   15.00
   4  -2   0  566.74   15.30
   4  -2   0  575.34   14.90
  -4  -2   0  563.04   14.60
   4   2   0  555.14   14.10
  -4   2   0  555.84   14.80
   4   2   0  570.34   14.30
  -4  -2   0  545.65   14.40
  -5   2   0    6.40    3.30
   5   2   0    4.10    2.80
  -5  -2   0    2.60    3.10
   5   2   0    2.50    2.90
  -5  -2   0    3.00    3.10
  -5   2   0    1.20    3.20
   5  -2   0   -0.10    3.10
   5  -2   0    2.20    3.30
   5  -2   0    6.20    3.40
  -6  -2   0    6.30    4.20
   6  -2   0    7.90    4.20
   6   2   0   11.10    4.00
   6  -2   0   14.40    5.00
   6   2   0    8.20    4.40
   6   2   0   16.30    3.90
  -7  -2   0   49.20    6.40
  -7   2   0   51.99    7.20
  -7  -2   0   50.29    7.10
   7   2   0   48.60    6.70
   7  -2   0   48.90    7.40
   7   2   0   47.10    6.30
   8  -2   0   29.80    6.20
   8  -2   0   33.50    7.80
  -8  -2   0   24.00    5.50
  -8  -2   0   34.50    8.00
  -8   2   0   31.60    8.00
   8  -2   0   36.10    5.90
  -8   2   0   29.30    5.70
   8   2   0   30.80    7.40
   8   2   0   37.20    7.60
   9  -2   0   39.40    7.50
  -9   2   0   26.30    8.30
   9   2   0   23.50    8.90
   9  -2   0    9.20    8.70
  -9  -2   0   21.40    9.40
   9   2   0   24.60    8.10
   9   2   0   24.70    8.40
   0   3   0   -0.10    1.10
   0   3   0   -0.10    0.80
   0  -3   0    0.00    0.90
   0   3   0   -0.10    0.70
   0  -3   0    0.20    1.00
   0  -3   0   -0.50    0.90
  -1   3   0    2.90    1.70
  -1  -3   0    1.90    1.00
  -1   3   0    4.60    1.40
   1   3   0    3.10    0.70
   1  -3   0    1.50    1.40
   1   3   0    4.40    0.70
  -1  -3   0    4.20    1.10
   1  -3   0    2.10    1.50
  -1   3   0    3.20    1.40
   1  -3   0    3.10    1.70
  -2  -3   0    4.80    1.40
   2  -3   0    7.40    2.30
   2  -3   0    6.30    2.00
  -2   3   0    3.60    2.00
  -2   3   0    4.00    1.80
  -2   3   0    4.10    2.00
   2   3   0    6.90    1.30
  -2  -3   0    5.70    1.60
   2   3   0    5.20    1.30
   2  -3   0    2.50    2.00
  -3   3   0   23.50    2.80
   3  -3   0   22.80    3.00
  -3  -3   0   23.10    2.90
   3   3   0   26.20    2.50
   3  -3   0   29.50    3.50
   3  -3   0   17.80    2.90
  -3   3   0   25.60    3.10
  -3  -3   0   21.40    2.70
  -4  -3   0    8.70    2.50
   4   3   0    4.40    2.30
  -4   3   0    9.70    3.00
   4   3   0    6.10    1.90
  -4   3   0    4.50    2.80
  -4  -3   0    3.50    2.70
   4  -3   0    6.60    3.10
   4  -3   0    3.30    2.80
   4  -3   0    4.00    3.00
   5  -3   0    7.40    3.60
  -5   3   0    5.40    3.30
   5  -3   0    6.80    3.40
  -5   3   0    9.90    3.60
  -5  -3   0   11.90    3.40
  -5  -3   0    4.20    3.10
   5   3   0    3.00    2.60
   5  -3   0   10.70    4.00
   5   3   0    5.80    2.60
   6  -3   0   20.00    4.80
   6   3   0   18.60    4.30
  -6   3   0   18.80    4.90
   6   3   0   17.90    3.50
  -6  -3   0   16.30    5.70
  -6   3   0   22.30    5.50
  -6  -3   0   16.70    4.80
   6  -3   0   14.00    5.30
   6   3   0   13.10    4.70
   7   3   0   -3.30    4.60
  -7   3   0   19.80    6.40
   7   3   0    3.40    5.50
  -7   3   0    3.30    5.30
   7   3   0   -2.40    4.00
  -7  -3   0   -0.20    5.20
  -7  -3   0   -6.20    5.30
   8   3   0    9.20    6.70
   8  -3   0   10.90    5.20
   8  -3   0   16.00    4.90
  -8   3   0   19.80    7.60
  -8   3   0    6.80    4.80
  -8  -3   0   11.30    7.50
  -8  -3   0   19.60    6.10
   8   3   0    2.90    6.50
   8   3   0   12.30    5.80
   8  -3   0   -0.20    7.40
  -9   3   0   16.30    8.60
   9  -3   0   11.60    8.30
  -9  -3   0   -4.60    9.90
   9   3   0    1.50    7.60
   9   3   0   13.40    8.80
   9   3   0   10.60    8.90
   0   4   0    2.00    1.20
   0  -4   0    4.10    1.20
   0  -4   0    2.70    1.20
   0   4   0    2.40    0.90
   0   4   0    2.70    0.80
   0  -4   0    2.50    1.20
   1   4   0    2.40    1.20
  -1   4   0    2.80    1.30
   1  -4   0    4.70    1.50
  -1   4   0    1.40    1.60
  -1  -4   0    4.30    1.20
   1  -4   0    4.00    1.60
  -1   4   0    5.40    1.50
   1  -4   0    2.10    1.70
   2  -4   0    2.70    2.10
  -2   4   0    3.50    2.10
   2  -4   0    2.20    1.90
   2   4   0    1.60    0.90
  -2  -4   0    1.60    1.60
  -2   4   0    3.20    1.80
   2  -4   0    2.70    2.40
   2   4   0    1.00    0.90
  -2   4   0    2.70    2.00
  -3   4   0   62.49    3.90
   3  -4   0   59.29    4.30
  -3  -4   0   63.19    3.60
   3  -4   0   60.79    4.80
  -3   4   0   69.39    4.70
   3  -4   0   64.89    4.50
   3   4   0   67.89    3.00
   3   4   0   62.39    3.00
  -3  -4   0   59.59    3.90
   4   4   0   27.70    3.20
  -4  -4   0   27.30    3.30
   4  -4   0   26.30    3.70
  -4   4   0   24.50    3.70
  -4  -4   0   27.20    3.20
  -4   4   0   26.10    3.50
   4  -4   0   27.70    4.00
   4  -4   0   26.40    4.00
   4   4   0   24.00    2.80
   5   4   0    8.40    2.80
   5  -4   0    9.40    3.70
   5   4   0    5.50    2.60
   5  -4   0    8.50    3.90
  -5  -4   0    6.40    3.50
  -5  -4   0    6.90    3.40
   5  -4   0    5.30    4.20
  -5   4   0    8.90    3.90
  -5   4   0    2.60    3.60
   6   4   0   15.10    3.90
  -6   4   0   11.50    5.30
  -6  -4   0   11.10    4.90
  -6   4   0   12.80    4.90
  -6  -4   0   14.90    5.10
   6  -4   0   21.80    5.40
   6   4   0   15.90    4.80
   6   4   0   17.00    3.60
   6  -4   0   27.10    6.90
  -7  -4   0    0.90    5.70
   7   4   0    2.10    5.10
   7  -4   0    8.80    7.00
  -7   4   0    3.50    6.10
   7  -4   0   -0.80    6.30
   7  -4   0   -5.90    4.40
   7   4   0    5.90    5.20
  -7   4   0   -4.80    5.00
  -7  -4   0    5.30    5.50
   7   4   0    2.30    4.10
  -8   4   0    1.70    5.00
  -8  -4   0    1.70    6.20
  -8   4   0    5.00    8.10
  -8  -4   0   -7.30    8.00
   8   4   0   12.40    7.30
   8   4   0   -0.90    4.80
   8  -4   0    9.20    8.20
   8  -4   0   11.80    4.90
   8  -4   0    6.10    7.10
   8   4   0    8.20    6.70
   9  -4   0  -14.10    7.70
   9   4   0   11.10    8.30
  -9   4   0    7.10    7.50
   9   4   0   -8.30    8.40
   0  -5   0   -1.90    1.40
   0  -5   0   -0.10    1.20
   0   5   0   -0.10    0.70
   0   5   0    0.90    1.40
   0   5   0    0.30    0.70
   0  -5   0   -0.80    1.30
  -1   5   0 1642.14   35.60
  -1  -5   0 1648.64   35.60
  -1   5   0 1640.44   36.10
  -1  -5   0 1631.04   35.60
   1  -5   0 1749.32   36.20
   1  -5   0 1682.43   36.20
   1  -5   0 1653.13   36.20
   1   5   0 1610.84   35.50
  -1   5   0 1682.33   35.60
   2  -5   0    4.90    2.40
   2  -5   0    5.20    2.20
  -2   5   0    4.40    2.20
   2  -5   0    7.50    2.50
  -2   5   0    7.60    1.90
  -2  -5   0    7.60    1.70
  -2   5   0    6.10    2.10
  -2  -5   0    7.90    1.80
   3   5   0   38.50    2.10
   3  -5   0   33.40    4.10
  -3   5   0   47.70    4.40
   3  -5   0   38.10    4.40
  -3  -5   0   38.40    3.60
  -3   5   0   41.30    3.80
   3  -5   0   30.60    3.70
   3   5   0   38.30    2.10
  -4  -5   0   89.99    5.50
  -4  -5   0   88.29    5.20
   4   5   0   85.29    3.80
  -4   5   0   98.19    5.80
   4  -5   0   85.29    6.10
   4  -5   0   92.99    6.20
  -4   5   0   83.39    5.40
   4  -5   0   86.09    6.00
   4   5   0   82.19    3.80
   5   5   0   74.29    4.40
   5  -5   0   65.99    7.00
  -5   5   0   76.49    6.40
  -5  -5   0   73.19    6.00
   5   5   0   67.99    4.50
   5  -5   0   63.19    7.20
  -5  -5   0   59.69    6.30
  -5   5   0   75.79    6.50
  -6  -5   0    4.40    4.50
   6   5   0    7.30    3.20
   6  -5   0    5.30    5.70
  -6  -5   0   -0.30    4.90
  -6   5   0    5.30    5.50
   6   5   0    5.30    3.60
  -6   5   0    8.60    5.20
   6  -5   0    3.20    5.20
   7  -5   0   57.09    6.90
   7   5   0   34.60    4.70
  -7   5   0   39.90    6.70
  -7  -5   0   47.70    7.70
   7   5   0   41.10    5.40
   7  -5   0   36.80    5.50
   7  -5   0   52.99    8.40
   7   5   0   46.20    7.00
  -7  -5   0   47.50    7.10
  -7   5   0   51.09    7.70
   8  -5   0    3.40    8.50
  -8  -5   0    5.40    6.40
  -8   5   0    2.00    8.10
   8  -5   0   -8.80    5.70
   8   5   0   -2.40    4.40
   8  -5   0    4.90    5.20
  -8   5   0    3.90    5.80
   8   5   0   12.50    7.20
   8   5   0   -4.00    6.10
  -9   5   0    7.10    8.00
   9   5   0   -6.30    8.80
   9  -5   0   11.10    9.40
   9   5   0   19.80    6.70
   0  -6   0   20.40    2.20
   0  -6   0   21.50    2.40
   0   6   0   16.90    1.90
   0  -6   0   20.30    2.40
   1  -6   0   59.59    3.60
   1  -6   0   61.09    3.80
   1  -6   0   55.79    3.80
  -1   6   0   65.49    3.60
  -1  -6   0   60.59    3.10
  -1  -6   0   57.69    3.20
  -1   6   0   67.99    2.90
   1   6   0   62.69    3.00
  -1   6   0   56.19    2.90
  -2   6   0   33.20    3.30
   2  -6   0   34.00    3.70
   2  -6   0   35.00    3.80
  -2   6   0   40.10    3.10
  -2   6   0   37.50    3.60
  -2  -6   0   38.50    3.00
   2  -6   0   40.00    3.90
   2   6   0   37.90    2.80
  -2  -6   0   36.10    3.10
   3  -6   0  182.58    7.50
   3  -6   0  189.58    7.50
  -3   6   0  173.08    6.70
  -3  -6   0  169.68    6.30
   3  -6   0  186.48    7.60
  -3  -6   0  186.38    6.40
  -3   6   0  180.08    6.80
   4  -6   0   13.40    4.00
  -4   6   0   24.40    3.90
  -4   6   0   20.00    4.90
   4   6   0   13.70    1.40
   4   6   0   15.30    1.70
   4  -6   0   14.60    4.20
   4  -6   0   18.50    4.00
  -4  -6   0   13.90    3.10
  -5   6   0   51.99    5.70
   5   6   0   35.40    3.20
   5  -6   0   40.60    6.00
   5   6   0   51.69    3.60
   5  -6   0   58.89    6.50
  -5   6   0   50.69    6.30
   5  -6   0   37.50    5.50
  -5  -6   0   49.50    5.90
  -6   6   0    1.10    5.20
   6  -6   0   -1.80    5.40
  -6  -6   0    3.00    4.30
   6  -6   0   -1.20    4.50
   6   6   0   -2.80    2.60
   6  -6   0    3.70    5.90
   6   6   0    1.70    3.10
   7  -6   0    2.00    4.30
  -7  -6   0   -0.50    5.40
  -7   6   0   -1.40    7.10
   7   6   0   12.20    3.60
   7   6   0    5.90    6.10
   7  -6   0   -2.10    7.20
   7  -6   0    0.90    5.70
  -7   6   0    1.30    6.10
   7   6   0    5.90    4.40
   8  -6   0    7.40    8.90
   8  -6   0   16.50    7.70
  -8   6   0    9.40    9.30
   8   6   0   22.80    7.90
  -8   6   0   -4.60    6.70
   8   6   0    6.50    3.80
   8   6   0   11.80    6.10
  -8  -6   0   21.60    7.80
   0  -7   0   -0.20    1.70
   0  -7   0    1.50    1.70
   0  -7   0   -2.40    1.70
   0   7   0    0.90    1.60
   1   7   0   28.30    2.70
   1  -7   0   19.40    2.80
   1  -7   0   22.60    2.80
   1  -7   0   24.20    3.00
  -1  -7   0   29.20    3.00
  -1  -7   0   25.00    2.90
  -1   7   0   25.60    2.80
  -1   7   0   27.60    2.20
  -1   7   0   22.10    2.20
   2  -7   0    4.00    2.50
  -2   7   0    0.70    2.10
   2  -7   0    1.50    2.60
  -2   7   0    3.10    1.90
  -2   7   0    3.00    2.60
  -2  -7   0    6.50    2.10
   2  -7   0    4.70    2.80
  -2  -7   0    6.40    2.10
   2   7   0    6.70    1.90
  -3   7   0  135.89    6.10
  -3   7   0  130.29    6.10
   3  -7   0  131.99    6.70
   3  -7   0  132.49    7.20
   3  -7   0  125.89    6.60
  -3  -7   0  122.29    5.60
  -3  -7   0  130.29    5.70
  -4   7   0   10.20    4.00
   4  -7   0    9.50    4.40
  -4  -7   0    7.70    2.90
  -4  -7   0    3.80    3.40
  -4   7   0    4.10    3.70
   4  -7   0    5.40    4.20
  -5  -7   0   99.99    7.70
  -5   7   0  106.09    7.80
  -5   7   0   98.79    7.50
  -5  -7   0  105.19    6.90
   5  -7   0  107.89    9.40
   5  -7   0  101.79    8.20
   5  -7   0  104.29   13.30
   6  -7   0    5.10    6.00
  -6   7   0   12.90    5.30
   6   7   0    7.60    1.90
  -6  -7   0   11.60    5.20
   6   7   0    6.80    1.80
  -6   7   0    4.90    6.20
   6  -7   0    3.30    4.80
   6  -7   0    3.10    6.50
  -6  -7   0    0.90    5.50
   7  -7   0   -0.90    6.20
   7   7   0  -10.90    5.30
   7  -7   0    6.50    8.00
  -7  -7   0   -2.60    6.80
   7  -7   0    1.50    4.80
  -7  -7   0   -5.10    6.80
  -7   7   0    5.80    6.70
   7   7   0    0.90    2.90
   7   7   0    2.70    1.90
  -7   7   0  -11.20    7.70
   8   7   0    8.10    2.70
  -8   7   0   -5.60    8.30
   8   7   0   13.20    8.10
   8  -7   0  -16.10    7.40
  -8   7   0   -5.70    9.00
  -8  -7   0  -12.20    9.20
  -8  -7   0   22.90    9.00
   8   7   0    0.10    4.20
   0  -8   0  172.78    6.40
   0  -8   0  170.58    6.30
   0   8   0  165.88    5.90
  -1  -8   0    7.80    2.30
  -1   8   0    6.50    2.50
  -1   8   0    6.40    1.00
   1   8   0    4.30    2.40
   1  -8   0    1.80    2.60
   1  -8   0    2.90    2.40
   1  -8   0    6.20    2.50
  -1   8   0    5.80    1.40
  -1  -8   0    3.80    2.30
   2   8   0   -0.20    2.00
   2  -8   0   -1.40    3.00
   2  -8   0    4.50    3.40
  -2   8   0   -0.60    2.00
   2  -8   0   -3.40    2.70
  -2   8   0    2.30    2.00
  -2   8   0   -1.20    2.90
  -2  -8   0   -1.20    2.10
  -2  -8   0    0.10    2.20
  -3   8   0   16.40    3.40
   3  -8   0   12.00    3.80
   3  -8   0   18.10    4.40
   3   8   0   17.40    2.90
   3  -8   0   17.70    4.10
  -3  -8   0   18.30    3.30
  -3   8   0   17.80    3.20
  -3  -8   0   14.60    3.10
  -4   8   0   77.89    5.90
   4  -8   0   74.19    7.20
  -4  -8   0   84.89    6.10
   4  -8   0   83.09    7.90
   4  -8   0   80.79    8.60
  -4  -8   0   78.29    6.50
  -4   8   0   84.09    6.90
   5  -8   0    6.10    5.90
  -5   8   0   -4.10    5.10
  -5  -8   0   -3.30    4.50
  -5  -8   0    1.00    4.70
   5  -8   0   -7.10    5.10
   5  -8   0    3.10    5.80
  -5   8   0   -6.60    4.00
  -6   8   0   -5.40    6.10
  -6   8   0    3.00    6.30
  -6  -8   0   14.50    6.60
   6  -8   0    4.40    7.40
   6  -8   0   -1.30    4.70
   6  -8   0    3.30    6.30
  -6  -8   0    7.70    5.70
  -7   8   0    5.30    8.50
   7  -8   0    0.70    8.90
  -7  -8   0   -0.80    7.80
   7  -8   0    4.20    8.00
  -7   8   0   -4.30    7.40
   7   8   0   -1.70    5.80
  -7  -8   0    1.00    7.10
   7  -8   0    2.80    5.40
  -8  -8   0   10.60    9.30
  -8   8   0    7.50    8.70
  -8   8   0    1.90   13.30
   8  -8   0   -1.70   10.20
  -8  -8   0  -14.00   10.80
   8   8   0   26.60    8.40
   0  -9   0   -1.70    2.60
   0   9   0    0.20    2.30
   0  -9   0   -2.50    2.50
   1  -9   0   -3.10    3.20
   1   9   0   -2.30    2.10
  -1  -9   0   -1.30    2.60
  -1   9   0    1.30    2.70
   1  -9   0   -2.30    2.60
  -1  -9   0   -1.20    2.40
   1  -9   0    3.20    2.70
  -2   9   0    6.40    2.20
   2  -9   0    5.20    3.30
  -2  -9   0    3.80    2.60
   2  -9   0   -0.10    3.20
  -2  -9   0    1.20    2.80
  -2   9   0    6.30    3.60
   2  -9   0    3.00    3.90
   2   9   0    2.40    2.30
  -2   9   0    3.30    1.80
  -3  -9   0   23.50    3.70
  -3  -9   0   28.70    4.20
  -3   9   0   21.60    3.30
  -3   9   0   25.20    3.80
   3  -9   0   28.80    5.50
   3   9   0   22.10    3.20
   3  -9   0   29.20    4.70
   3  -9   0   25.60    6.60
  -4   9   0   15.40    4.20
   4  -9   0   12.30    5.10
   4   9   0    6.80    3.50
  -4   9   0    3.30    4.30
   4  -9   0    2.00    5.50
  -4  -9   0    4.60    3.90
  -4  -9   0    7.70    4.20
   4  -9   0    1.70    5.30
  -5  -9   0    3.90    5.20
  -5  -9   0    3.20    5.10
  -5   9   0    3.80    5.90
   5  -9   0    6.70    6.50
   5  -9   0    5.50    5.70
   5  -9   0  -10.60    5.80
  -5   9   0    8.10    5.10
  -6   9   0   -1.10    7.40
   6  -9   0   -3.00    8.30
  -6  -9   0    4.20    7.40
   6   9   0   -6.80    4.20
   6  -9   0   12.60    5.50
   6  -9   0    1.10    6.90
  -7  -9   0  -15.90    7.80
  -7   9   0   -9.40    8.60
  -7   9   0    7.10    9.00
   7  -9   0    5.80    9.40
   7  -9   0   -8.00    8.70
  -7  -9   0    2.40    7.60
   7   9   0   -3.30    5.80
   0 -10   0   81.09    5.60
   0  10   0   75.39    5.20
   0 -10   0   80.39    6.40
  -1  10   0   14.60    3.70
   1 -10   0    9.30    3.40
  -1 -10   0    6.10    3.10
   1 -10   0    6.90    4.20
   1  10   0    7.50    2.60
   1 -10   0   10.60    3.20
  -1 -10   0   14.10    3.70
   2 -10   0   12.50    3.80
   2  10   0   10.30    2.60
  -2  10   0    6.40    4.10
  -2 -10   0    7.80    3.20
   2 -10   0    2.30    4.50
   2 -10   0   10.00    4.60
  -2 -10   0    6.00    3.70
  -3  10   0   30.80    3.90
   3 -10   0   36.90    6.60
   3  10   0   31.60    3.40
   3 -10   0   27.60    5.50
  -3 -10   0   36.90    5.10
  -3  10   0   34.50    4.40
  -3 -10   0   33.00    4.60
   3 -10   0   30.30    5.50
  -4 -10   0    1.30    4.80
   4 -10   0   11.80    5.30
  -4 -10   0   -3.60    4.80
  -4  10   0    5.00    4.50
   4 -10   0    6.80    6.20
   4 -10   0   14.80    6.50
  -4  10   0    8.90    3.50
   4  10   0    4.20    3.50
  -5 -10   0    7.30    6.00
  -5  10   0    1.00    4.50
  -5  10   0    5.30    6.40
  -5 -10   0   10.10    6.40
   5 -10   0   -2.50    7.40
   5  10   0   -5.40    4.90
   5 -10   0    5.90    7.10
   5 -10   0    0.90    5.80
   6 -10   0  -13.20    6.90
   6 -10   0    5.10    9.90
   6 -10   0    4.40    8.80
  -6  10   0   -4.30    8.10
  -6 -10   0    6.10    7.50
  -6 -10   0   -0.30   10.00
   6  10   0    2.10    4.40
   0 -11   0    0.70    4.30
   0  11   0   -5.50    2.90
   0 -11   0    0.70    3.70
   1 -11   0    6.90    4.80
  -1 -11   0    3.70    4.20
  -1  11   0    8.60    4.00
  -1 -11   0    0.20    3.70
   1  11   0    5.80    2.70
   1 -11   0    1.50    5.40
   1 -11   0   11.30    3.90
   2 -11   0    1.10    4.80
  -2 -11   0    0.00    4.20
   2 -11   0   -1.70    5.30
   2  11   0    2.50    2.30
  -2 -11   0    0.90    3.90
   2 -11   0    3.90    4.40
   3  11   0   -1.10    2.50
  -3  11   0    1.00    1.60
  -3 -11   0    3.20    4.70
  -3 -11   0    2.10    4.80
   3 -11   0    5.50    5.50
   3 -11   0    9.30    7.30
   4  11   0    1.30    3.40
  -4 -11   0   -6.90    5.80
   4 -11   0   -0.80    7.80
  -4  11   0   -6.90    3.20
   4 -11   0    2.70    7.10
   4 -11   0   -5.70    5.50
  -4 -11   0   -0.90    5.40
  -5 -11   0   -2.20    7.90
  -5 -11   0   -3.80    7.60
   5  11   0    3.20    5.30
   5 -11   0   -0.40    8.30
  -5  11   0    1.60    7.10
   5 -11   0  -10.40    7.00
  -5  11   0    5.30   10.20
   5 -11   0   -1.40    9.10
  -6 -11   0   -8.20    8.00
  -6 -11   0  -16.10    7.90
   6 -11   0   -8.60   10.10
  -6  11   0   26.20    7.70
   6 -11   0    6.80    9.60
   6  11   0    0.50    7.60
   0 -12   0   13.50    5.60
   0 -12   0   -1.90    6.00
   0  12   0    4.90    3.50
  -1 -12   0    2.40    8.50
   1 -12   0   -1.20    5.40
  -1 -12   0   13.80    5.80
   1  12   0   -0.20    2.60
   1 -12   0   -1.40    5.80
   2 -12   0    8.10    6.90
   2 -12   0    1.00    5.10
   2  12   0    3.30    2.50
  -2 -12   0    4.00    4.90
   3  12   0    1.80    2.50
  -3 -12   0    0.50    6.00
  -3 -12   0   -6.80    5.50
   3 -12   0   -0.20    6.90
   3 -12   0    0.40    6.60
   3 -12   0    1.80    7.80
   4 -12   0   10.40    8.80
  -4 -12   0    1.60    6.70
   4  12   0    5.60    3.20
  -4 -12   0   -5.40    7.30
   4 -12   0   -2.00    8.20
   4 -12   0   -1.50    7.60
   5 -12   0   -5.60    8.50
   5 -12   0    1.50   10.20
  -5 -12   0    0.70    7.60
  -5 -12   0   18.90    7.40
   0 -13   0    3.50    7.10
   0 -13   0   -0.70    6.70
  -1 -13   0   -3.20    6.00
  -1 -13   0   -7.20    6.70
   1 -13   0   -9.00    7.40
  -2 -13   0   19.70    6.80
  -2 -13   0    2.40    6.50
   2 -13   0    2.40    8.00
   2 -13   0   -0.40    5.50
   2 -13   0   -7.70    6.80
   3 -13   0   12.40    7.80
  -3 -13   0   15.50    6.60
   3 -13   0  -12.80    8.00
  -3 -13   0    3.10    6.70
   3 -13   0   -0.20    8.30
   0 -14   0    5.20    7.90
   0 -14   0   10.20    7.20
  -1 -14   0   13.60    8.50
  -1 -14   0   13.30    7.00
   1 -14   0    1.90    7.30
   1 -14   0    3.70    8.50
  -1   0  -1  313.57    7.30
  -1   0   1  297.67    7.30
   1   0  -1  297.47    7.20
  -1   0   1  316.87    7.20
   1   0   1  316.57    7.30
   2   0  -1 6052.49  132.99
  -2   0   1 6326.57  134.99
  -2   0  -1 6318.97  135.19
   2   0  -1 6442.36  135.09
   2   0  -1 6244.58  134.89
  -2   0  -1 6153.78  134.19
  -2   0   1 6184.48  134.39
   2   0   1 6488.25  135.89
   2   0   1 6405.26  135.49
   3   0   1  733.43   17.00
   3   0   1  675.63   16.80
  -3   0  -1  735.63   17.10
  -3   0   1  680.53   16.90
  -3   0   1  688.13   16.80
  -3   0  -1  723.13   17.00
   3   0  -1  715.83   17.10
   3   0  -1  708.93   16.80
   3   0  -1  729.93   16.80
   4   0  -1 1654.23   37.20
  -4   0   1 1661.23   37.40
  -4   0   1 1673.43   37.50
   4   0   1 1631.04   37.30
  -4   0  -1 1650.03   37.50
   4   0  -1 1709.93   37.80
   4   0   1 1712.83   37.50
  -4   0  -1 1712.93   37.60
   4   0  -1 1606.94   37.20
   5   0   1   36.60    4.30
  -5   0   1   48.80    5.20
  -5   0  -1   41.90    5.30
   5   0   1   46.00    5.40
  -5   0   1   46.00    5.00
  -5   0  -1   39.50    4.90
   5   0  -1   44.60    5.40
   5   0  -1   43.90    5.30
   5   0   1   47.20    5.00
   5   0  -1   42.90    5.10
   6   0  -1   68.59    6.60
   6   0   1   67.19    7.00
  -6   0   1   49.10    8.80
  -6   0  -1   60.39    6.90
   6   0   1   67.89    6.50
  -6   0   1   66.79    6.80
  -6   0  -1   60.89    7.00
   6   0  -1   59.39    6.10
  -7   0   1   13.80    5.00
  -7   0  -1    5.00    5.50
  -7   0   1   11.80    5.90
   7   0  -1   15.80    5.10
   7   0   1    6.80    5.10
   7   0  -1   10.80    5.60
   8   0   1    6.60    5.20
   8   0  -1   19.00    5.40
  -8   0   1    8.70    7.00
   8   0   1   18.50    7.20
   8   0  -1   13.80    6.70
  -8   0  -1   -0.60    6.60
  -8   0   1   17.50    5.10
  -8   0  -1   26.70    4.80
   8   0  -1    7.60    6.40
   8   0   1   22.90    6.40
   9   0   1   -2.80    6.20
   9   0  -1    5.90    6.40
  -9   0   1   -2.10    7.80
   9   0  -1    7.40    9.20
  -9   0  -1    3.60    8.80
   9   0   1    3.70    8.60
   9   0  -1   -6.70    7.00
   9   0   1   -0.20    6.70
   1   1  -1  277.47    6.30
  -1   1   1  283.07    6.80
   1   1  -1  276.27    6.20
  -1   1   1  272.67    6.90
   1  -1   1  285.67    6.80
  -1   1  -1  283.67    6.70
   1   1   1  281.37    6.70
   1  -1  -1  276.87    6.90
  -1  -1   1  279.17    6.30
  -1  -1   1  269.07    6.30
  -2  -1  -1 1739.63   37.50
   2  -1   1 1738.13   37.70
  -2  -1  -1 1777.82   37.60
   2   1  -1 1742.13   37.30
   2  -1   1 1814.12   37.70
   2   1  -1 1713.33   37.20
  -2   1   1 1750.32   37.70
  -2   1   1 1731.33   37.70
  -2   1   1 1772.72   37.90
  -2   1  -1 1763.82   37.70
  -2  -1   1 1715.63   37.40
   2  -1  -1 1727.83   37.70
   2  -1  -1 1757.22   37.70
   2  -1  -1 1755.22   37.90
  -2   1  -1 1779.22   37.70
   2   1   1 1703.73   37.40
  -2  -1   1 1697.73   37.40
   2   1   1 1739.13   37.50
  -3  -1  -1  632.34   15.30
   3   1  -1  630.84   14.90
   3   1  -1  590.14   14.70
  -3   1   1  620.04   15.20
  -3   1   1  607.34   15.30
   3  -1   1  629.34   15.30
   3  -1   1  657.73   15.40
   3   1  -1  615.04   15.20
  -3  -1  -1  616.24   15.10
  -3  -1   1  605.64   15.00
   3  -1  -1  650.83   15.60
   3  -1  -1  617.24   15.20
  -3   1  -1  634.64   15.30
   3  -1  -1  619.24   15.30
   3   1   1  625.14   15.00
   3   1   1  612.84   15.00
  -3  -1   1  628.54   15.00
  -3   1  -1  647.04   15.40
   4   1  -1  424.56   11.60
   4   1  -1  447.66   11.70
   4  -1   1  417.36   12.00
  -4  -1  -1  412.16   11.90
  -4  -1  -1  432.96   12.10
   4  -1   1  444.16   12.60
   4   1  -1  443.46   12.20
   4  -1   1  423.16   12.00
  -4   1   1  437.06   12.20
  -4   1   1  437.86   12.20
  -4   1  -1  431.16   12.00
   4   1   1  442.66   11.90
   4   1   1  443.76   11.80
   4  -1  -1  428.56   12.40
  -4  -1   1  426.36   11.90
   4  -1  -1  434.36   12.10
   4  -1  -1  436.16   12.10
  -4  -1   1  428.56   11.80
  -4   1  -1  428.26   12.20
  -5   1   1  254.67    9.40
  -5   1   1  251.27    9.30
   5  -1   1  266.57    9.70
  -5  -1  -1  270.27    9.30
   5  -1   1  260.17    9.40
   5  -1   1  253.97    9.30
   5   1  -1  268.07    9.60
  -5  -1  -1  266.17    9.50
   5   1  -1  265.97    9.10
   5   1  -1  258.77    8.80
   5   1   1  278.77    9.20
   5  -1  -1  245.68    9.40
  -5   1  -1  252.87    9.30
   5  -1  -1  268.57    9.50
  -5  -1   1  268.47    9.20
  -5   1  -1  261.57    9.40
   5  -1  -1  261.47    9.80
  -5  -1   1  272.47    9.50
   5   1   1  263.17    9.10
   6   1  -1  236.08    9.90
   6  -1   1  236.68   10.40
  -6  -1  -1  233.78   10.10
   6   1  -1  225.18    9.60
   6  -1   1  226.38   10.20
  -6   1   1  225.68    9.80
  -6   1   1  223.28   10.00
   6   1  -1  239.28    9.20
  -6  -1  -1  212.68   11.30
   6   1   1  227.28   11.80
  -6  -1   1  227.68    9.80
   6   1   1  220.28    9.50
   6  -1  -1  222.08   10.00
  -6   1  -1  226.88    9.90
   6  -1  -1  195.88   10.20
  -6   1  -1  229.88    9.80
   6   1   1  233.18    9.30
   6  -1  -1  217.98    9.40
  -7  -1  -1   23.80    6.20
   7   1  -1   34.50    6.20
   7   1  -1   36.60    5.60
  -7   1   1   27.90    6.30
   7   1  -1   10.70    6.00
  -7  -1  -1   40.40    5.80
   7  -1   1   30.90    6.70
   7  -1  -1   17.70    7.40
  -7   1  -1   29.10    6.30
   7   1   1   27.70    6.20
  -7  -1   1   34.00    5.90
   7  -1  -1   27.50    5.70
  -7  -1   1   37.40    6.50
   7   1   1   36.90    5.90
   8   1  -1   64.39    8.20
  -8  -1  -1   45.60    8.40
  -8  -1  -1   73.19    7.70
  -8   1   1   67.89    8.90
   8  -1   1   48.10    6.70
   8   1  -1   84.49   10.60
   8  -1   1   57.19    7.50
  -8   1   1   85.49    7.40
   8  -1   1   47.40    8.40
   8  -1  -1   63.09    8.50
  -8  -1   1   81.19    8.10
   8   1   1   49.70    7.80
  -8   1  -1   63.09    7.00
   8  -1  -1   59.99    8.00
   8   1   1   60.79    7.50
  -8   1  -1   64.89    8.80
   8   1   1   52.29    7.30
  -8  -1   1   65.29    8.50
   9  -1   1  -11.80    6.50
   9   1  -1    3.00    7.30
  -9   1   1   -5.00    7.70
   9   1  -1   -1.50    7.50
   9   1  -1    0.50    8.60
  -9  -1  -1    0.90    8.90
   9  -1   1    6.90    8.80
   9   1   1   11.80    6.60
   9   1   1   -5.80    7.00
   9   1   1   -0.30    9.00
   9  -1  -1   -5.20    6.80
   9  -1  -1   -7.40    9.20
  -9  -1   1    3.10    8.50
  -9   1  -1   -1.10    7.90
   9  -1  -1    8.60    8.70
   0  -2  -1 1295.77   27.40
   0   2   1 1281.07   27.30
   0  -2  -1 1291.47   27.40
   0   2   1 1289.17   27.50
   0   2   1 1270.57   27.30
   0  -2   1 1303.97   27.40
   0  -2  -1 1284.97   27.40
  -1   2   1  527.65   12.20
   1  -2   1  521.65   11.90
  -1   2   1  536.95   12.00
   1  -2   1  528.15   11.90
  -1  -2  -1  521.85   11.80
  -1   2   1  536.95   12.10
  -1  -2  -1  516.45   11.80
   1  -2   1  530.75   11.90
   1  -2  -1  533.45   12.20
   1   2   1  518.55   11.60
   1   2   1  515.35   11.70
  -1  -2   1  505.05   11.20
  -1   2  -1  528.95   11.80
   1  -2  -1  530.35   12.10
  -1   2  -1  522.75   11.80
  -1  -2   1  479.85   11.40
   1  -2  -1  527.05   12.10
   2  -2   1  275.87    7.60
   2   2  -1  278.97    6.70
   2   2  -1  280.37    6.70
   2  -2   1  262.97    7.50
  -2   2   1  279.87    7.80
  -2   2   1  284.87    7.60
   2  -2   1  281.57    7.80
  -2  -2  -1  270.47    7.30
  -2  -2  -1  263.17    7.30
  -2   2   1  281.97    7.70
  -2   2  -1  268.67    7.50
  -2  -2   1  275.47    7.00
  -2  -2   1  278.07    7.00
   2   2   1  268.37    7.10
   2  -2  -1  266.27    7.60
   2  -2  -1  288.47    7.80
   2  -2  -1  272.57    7.60
  -2   2  -1  273.07    7.40
   2   2   1  266.87    7.10
  -3   2   1   31.10    3.70
   3  -2   1   34.50    3.60
   3  -2   1   34.40    4.00
   3  -2   1   34.70    3.50
  -3  -2  -1   31.10    3.40
   3   2  -1   38.20    3.00
  -3   2   1   35.50    3.40
  -3  -2  -1   36.60    3.40
   3   2  -1   31.10    2.80
   3  -2  -1   29.10    3.50
   3  -2  -1   33.50    3.90
  -3  -2   1   36.00    3.10
  -3  -2   1   35.20    3.20
   3  -2  -1   27.60    3.20
  -3   2  -1   34.60    3.70
   3   2   1   27.00    3.30
   3   2   1   36.00    3.10
  -3   2  -1   37.20    3.30
  -4   2   1   73.19    5.10
   4  -2   1   75.79    5.10
  -4   2   1   71.29    4.90
   4   2  -1   76.39    4.50
  -4  -2  -1   74.49    4.60
   4   2  -1   82.69    4.20
  -4  -2  -1   74.39    5.00
   4  -2   1   93.19    5.20
   4  -2   1   80.49    5.40
   4   2  -1   76.89    4.90
   4  -2  -1   83.79    5.60
   4  -2  -1   78.99    5.10
  -4  -2   1   81.39    4.80
  -4   2  -1   81.09    4.90
   4   2   1   79.79    4.60
  -4  -2   1   80.69    4.40
   4  -2  -1   74.69    5.10
  -4   2  -1   75.59    5.10
   4   2   1   77.59    4.50
  -5  -2  -1   80.19    6.00
  -5   2   1   77.19    5.90
   5  -2   1   81.89    6.10
   5   2  -1   91.19    6.30
  -5   2   1   84.49    6.00
  -5  -2  -1   88.69    6.20
   5  -2   1   78.89    5.80
   5   2  -1   88.59    5.00
   5  -2   1   84.79    6.30
   5   2  -1   85.49    5.10
   5   2   1   73.69    5.20
  -5   2  -1   80.89    6.20
   5  -2  -1   83.49    6.30
  -5   2  -1   81.99    6.00
   5   2   1   79.39    5.30
   5  -2  -1   74.19    5.70
   5  -2  -1   81.09    6.10
  -5  -2   1   90.79    6.00
  -5  -2   1   79.99    5.60
  -6   2   1   59.69    6.90
   6  -2   1   56.09    6.20
   6   2  -1   61.89    6.00
  -6   2   1   56.29    6.50
   6   2  -1   54.59    6.00
  -6  -2  -1   55.19    6.00
   6  -2   1   54.99    6.50
   6   2  -1   56.49    7.10
  -6  -2  -1   48.30    7.20
   6   2   1   58.89    5.90
   6  -2  -1   40.40    5.90
   6  -2  -1   55.49    5.80
  -6  -2   1   65.59    6.80
   6   2   1   57.39    6.60
   6  -2  -1   56.69    6.20
   6   2   1   54.99    6.10
  -6   2  -1   62.39    6.80
  -6   2  -1   60.89    7.20
  -7  -2  -1    0.20    5.30
  -7   2   1   -1.40    5.60
   7   2  -1    6.90    5.20
  -7  -2  -1   -5.20    4.40
   7   2  -1    3.90    4.90
   7  -2   1    3.50    5.70
   7   2  -1    3.80    5.00
   7   2   1   -2.80    5.60
  -7  -2   1    4.90    5.20
   7   2   1    3.70    5.10
   7  -2  -1    5.50    5.90
  -7   2  -1    2.90    5.70
  -7  -2   1   -4.80    5.10
   7   2   1    0.20    4.30
  -8  -2  -1    1.90    4.50
   8   2  -1    3.50    6.60
   8  -2   1   -1.00    4.80
   8   2  -1   -2.00    5.60
  -8   2   1    4.70    7.20
   8  -2   1    3.60    5.00
  -8   2   1    1.00    4.40
   8  -2   1    6.30    7.20
  -8  -2  -1    8.70    7.20
   8   2  -1   11.00    7.10
   8  -2  -1    1.90    5.80
  -8  -2   1   10.00    5.20
  -8   2  -1    1.30    7.30
   8  -2  -1    2.40    7.20
  -8  -2   1   -6.00    7.00
   8   2   1    6.60    6.60
   8  -2  -1   -8.30    4.70
  -8   2  -1    3.70    4.40
   8   2   1    0.30    6.80
   9  -2   1   10.20    7.90
  -9   2   1    3.80    7.80
   9   2  -1   15.00    7.70
   9   2  -1   -4.80    8.40
   9  -2   1   12.30    6.80
   9   2  -1    2.90    7.70
  -9  -2  -1   20.50   10.50
  -9   2  -1    2.10    8.60
   9   2   1   -2.80    7.70
   9   2   1   -1.70    7.30
  -9  -2   1   -8.40    8.70
   9  -2  -1    4.90    8.20
   9   2   1    0.40    8.20
   0   3   1   25.80    2.20
   0   3   1   24.40    1.90
   0  -3  -1   27.60    2.20
   0   3  -1   19.60    1.50
   0  -3   1   19.90    1.40
   0  -3   1   22.80    1.20
   0  -3   1   19.90    1.20
   0  -3  -1   27.80    2.10
   0   3   1   22.40    2.00
   1  -3   1  348.77    8.40
  -1  -3  -1  355.86    8.40
  -1   3   1  355.36    8.60
   1  -3   1  339.97    8.40
  -1   3   1  346.57    8.60
  -1  -3  -1  361.36    8.40
   1  -3   1  345.17    8.50
  -1   3   1  349.37    8.80
   1  -3  -1  355.26    8.80
   1   3   1  337.37    8.10
  -1   3  -1  341.77    8.20
  -1  -3   1  327.57    7.70
  -1  -3   1  336.97    7.60
  -1   3  -1  347.67    8.50
   1  -3  -1  353.76    8.80
   1  -3  -1  341.47    8.70
  -1   3  -1  348.97    8.20
   1   3   1  344.47    8.10
  -2   3   1  110.59    4.50
  -2  -3  -1   94.89    3.80
   2  -3   1  104.79    4.50
   2  -3   1   98.19    4.20
  -2   3   1   98.89    4.40
   2   3  -1   97.69    2.80
  -2   3   1   99.69    4.20
   2  -3   1  100.59    4.30
   2   3  -1   99.99    2.80
   2   3   1  104.19    3.70
  -2  -3   1   99.89    3.40
  -2   3  -1  102.69    4.00
  -2  -3   1   99.09    3.60
   2  -3  -1  104.59    4.70
   2  -3  -1   95.89    4.40
  -2   3  -1   99.79    4.10
   2   3   1  100.19    3.60
   2  -3  -1   99.39    4.40
  -3  -3  -1    6.50    2.10
   3   3  -1    2.90    1.50
  -3   3   1   -0.50    2.20
  -3  -3  -1    3.10    1.90
   3  -3   1    2.40    2.40
   3   3  -1    5.20    1.50
   3  -3   1   -0.50    2.20
  -3   3   1    3.40    2.30
   3  -3   1    4.60    2.70
  -3   3   1    2.20    2.10
   3   3   1    5.50    1.70
  -3   3  -1    5.10    2.10
   3  -3  -1    2.80    2.20
  -3  -3   1    4.70    1.70
  -3   3  -1    2.40    2.30
   3  -3  -1    4.50    2.70
  -3  -3   1    4.80    2.00
   3   3   1    5.60    1.90
   3  -3  -1    5.00    2.40
  -4   3   1   32.90    4.10
   4  -3   1   44.40    4.60
  -4   3   1   39.50    4.50
  -4  -3  -1   35.10    4.30
   4  -3   1   40.40    4.40
  -4  -3  -1   36.50    3.70
   4  -3   1   39.70    4.40
   4  -3  -1   41.20    4.50
  -4   3  -1   42.00    4.40
  -4  -3   1   41.00    3.90
   4  -3  -1   37.70    4.50
  -4  -3   1   35.90    3.90
   4   3   1   38.70    4.00
  -4   3  -1   42.20    4.20
   4   3   1   42.40    3.50
   4  -3  -1   31.70    4.00
  -5   3   1   -5.10    3.50
  -5   3   1    2.10    3.30
   5  -3   1   -2.40    3.00
   5  -3   1    1.70    3.50
   5   3  -1    8.00    2.60
   5  -3   1   -1.70    3.50
  -5  -3  -1    1.00    3.30
   5   3  -1    3.00    2.50
   5   3  -1    2.90    2.90
  -5  -3  -1   -0.80    3.20
  -5  -3   1    3.00    3.20
  -5  -3   1    6.10    3.20
   5   3   1    3.40    2.80
   5   3   1    1.90    2.60
   5  -3  -1   -4.80    3.50
  -5   3  -1    2.00    3.60
  -5   3  -1    7.90    3.50
   5  -3  -1   -1.10    3.60
   5  -3  -1    1.90    3.30
   6   3  -1    2.80    3.00
   6  -3   1   -0.40    4.60
  -6  -3  -1    0.20    4.30
  -6   3   1    5.50    4.70
  -6   3   1    6.20    4.50
   6   3  -1    9.50    4.30
   6  -3   1    7.70    4.10
  -6  -3  -1   -4.20    4.20
   6   3  -1    5.90    3.50
   6  -3  -1    4.50    4.40
   6   3   1    2.50    3.90
   6  -3  -1    7.10    4.80
  -6   3  -1    3.50    4.60
  -6   3  -1    0.10    4.20
  -6  -3   1   -1.90    3.90
   6   3   1    0.20    3.40
   7   3  -1    1.50    5.20
  -7   3   1    4.90    4.80
   7  -3   1   -3.30    4.60
   7   3  -1   -2.00    4.60
  -7  -3  -1    0.50    5.90
   7   3  -1   -1.30    3.80
  -7   3   1    1.60    6.00
   7  -3   1    0.10    5.90
  -7  -3  -1    0.90    5.30
  -7  -3   1  -10.00    5.00
   7  -3  -1   -4.10    5.20
   7   3   1   -1.40    5.40
   7  -3  -1   -7.00    5.90
  -7  -3   1   -2.40    5.10
  -7   3  -1    4.00    5.90
   7   3   1    6.60    5.10
  -7   3  -1    3.00    5.90
   8  -3   1   10.90    7.50
   8  -3   1   -5.50    4.80
  -8  -3  -1    8.60    5.30
  -8  -3  -1   15.60    8.20
   8   3  -1   -2.00    8.40
   8   3  -1   17.80    6.90
   8   3  -1    6.20    4.90
   8  -3   1    5.40    4.60
  -8   3   1    7.40    7.80
  -8   3   1    3.60    4.60
   8  -3  -1   -7.70    7.40
  -8  -3   1    0.20    5.30
  -8   3  -1    2.10    4.50
   8   3   1   13.10    6.90
   8   3   1  -10.20    5.50
   8   3   1    6.00    7.10
   8  -3  -1   -1.50    4.50
   8  -3  -1   -7.80    4.80
  -8  -3   1   -0.30    6.70
  -8   3  -1    5.30    7.40
  -9   3   1   -1.50    7.90
   9   3  -1   -6.90    7.90
   9   3  -1    4.40    8.30
   9   3  -1    3.60    8.70
   9  -3   1   -6.00    7.60
  -9  -3   1   -1.50    9.30
   9  -3  -1   21.30    8.40
  -9   3  -1   -9.10    7.90
   9   3   1    9.10    7.50
   9   3   1    9.30    8.20
   9   3   1    1.60    8.30
   0   4   1  568.44   12.70
   0  -4  -1  563.94   13.00
   0  -4  -1  565.34   13.00
   0   4   1  570.24   12.70
   0  -4   1  566.74   12.50
   0  -4  -1  569.64   13.00
   0   4  -1  545.05   12.50
   0  -4   1  553.34   12.40
   0   4   1  560.04   13.00
   0  -4   1  564.84   12.50
   1  -4   1  432.36   10.40
   1  -4   1  442.26   10.50
  -1   4   1  439.76   10.50
   1  -4   1  440.46   10.60
   1   4  -1  430.96    9.70
  -1  -4  -1  437.86   10.40
  -1   4   1  432.86   10.60
  -1   4   1  440.96   10.90
  -1  -4  -1  439.96   10.40
  -1   4  -1  427.46   10.00
  -1   4  -1  424.76   10.10
  -1   4  -1  451.25   10.50
  -1  -4   1  424.66    9.70
   1  -4  -1  450.65   10.80
   1   4   1  416.46   10.40
   1   4   1  431.26    9.90
   1  -4  -1  430.06   10.80
   1   4   1  424.66    9.90
   1  -4  -1  452.65   10.90
  -2   4   1  163.48    5.90
  -2  -4  -1  156.18    5.10
   2  -4   1  167.48    5.80
   2  -4   1  164.58    6.00
  -2  -4  -1  161.98    5.40
  -2   4   1  163.88    5.90
  -2   4   1  165.48    5.60
   2  -4   1  161.28    5.70
  -2   4  -1  168.38    5.60
  -2  -4   1  159.38    4.80
   2  -4  -1  158.98    5.90
   2   4   1  162.38    4.70
  -2   4  -1  170.18    5.40
  -2  -4   1  162.78    4.70
   2   4   1  167.08    4.70
   2  -4  -1  152.58    6.10
   2  -4  -1  159.88    5.90
   3  -4   1  381.86   10.90
   3  -4   1  392.16   11.10
   3   4  -1  380.46    9.00
  -3   4   1  364.46   10.90
  -3   4   1  381.26   10.70
   3  -4   1  375.56   10.90
  -3   4   1  397.46   10.90
  -3  -4  -1  391.86   10.50
   3   4  -1  370.66    9.00
   3   4   1  393.86    9.80
   3  -4  -1  390.86   11.00
   3  -4  -1  393.16   11.10
  -3  -4   1  382.26    9.90
   3  -4  -1  390.06   11.30
  -3   4  -1  381.46   10.40
  -3  -4   1  390.86   10.10
   3   4   1  382.76    9.70
  -3   4  -1  389.46   10.70
  -4  -4  -1    5.70    2.60
   4   4  -1    0.60    1.70
  -4  -4  -1    3.90    2.90
   4   4  -1   -0.20    1.80
  -4   4   1    5.40    3.00
  -4   4   1    6.40    2.70
   4  -4   1   -0.30    2.80
   4  -4   1    0.90    3.00
   4  -4   1    4.10    3.40
  -4   4  -1    5.80    2.80
  -4  -4   1    0.50    2.30
   4   4   1    1.50    2.20
   4  -4  -1    9.00    3.30
   4  -4  -1    7.60    3.00
  -4   4  -1    1.90    3.00
  -4  -4   1    1.20    2.40
   4  -4  -1    7.20    3.10
   4   4   1    2.10    2.00
   5  -4   1   61.49    6.50
   5  -4   1   59.49    6.80
  -5   4   1   51.19    6.10
  -5  -4  -1   52.39    5.60
   5  -4   1   54.09    6.10
  -5  -4  -1   48.60    5.70
   5   4  -1   60.89    4.50
   5   4  -1   51.79    4.20
  -5   4   1   61.59    6.30
   5   4  -1   50.59    5.00
   5  -4  -1   67.69    6.80
  -5   4  -1   49.40    5.80
  -5  -4   1   58.49    5.60
  -5  -4   1   60.19    5.60
   5   4   1   55.09    4.80
  -5   4  -1   61.69    6.40
   5  -4  -1   54.59    6.50
   5   4   1   47.10    5.00
   5  -4  -1   52.79    5.90
   6  -4   1   11.10    6.10
  -6   4   1   12.90    4.70
  -6   4   1   12.20    5.30
  -6  -4  -1   15.70    4.90
   6   4  -1    5.80    3.10
   6   4  -1    7.20    4.20
   6  -4   1   12.40    5.20
  -6  -4  -1   11.20    4.80
   6   4  -1    9.10    3.70
   6   4   1   10.80    3.50
   6  -4  -1   15.80    6.60
  -6   4  -1   10.50    4.80
  -6  -4   1    6.90    4.20
   6  -4  -1    8.00    5.30
   6   4   1   13.20    4.20
  -6   4  -1    8.80    5.30
  -7  -4  -1   15.90    7.00
   7  -4   1   15.70    5.70
  -7   4   1    4.40    6.20
   7  -4   1    7.60    6.70
   7   4  -1   13.40    4.90
  -7  -4  -1   17.00    5.70
   7   4  -1   18.60    5.30
  -7   4   1    5.60    5.20
   7   4  -1   15.30    4.30
  -7   4  -1    9.60    5.80
   7  -4  -1    1.10    4.80
  -7  -4   1    6.70    6.10
   7   4   1    8.00    4.20
  -7   4  -1   20.30    6.80
   7  -4  -1    8.00    6.70
   7   4   1    7.40    5.40
  -7  -4   1   12.70    6.00
   7   4   1    6.80    5.10
   7  -4  -1    6.00    4.70
   8  -4   1    1.50    5.40
   8   4  -1    5.10    6.40
  -8   4   1    1.80    4.80
   8   4  -1    4.20    6.90
  -8   4   1    5.10    7.70
   8  -4   1   -6.20    4.60
   8  -4   1    4.30    8.50
  -8  -4  -1   12.40    6.40
   8   4  -1   12.80    6.10
   8  -4  -1   -3.00    7.90
  -8   4  -1   -1.70    7.60
   8  -4  -1   -2.60    4.70
   8  -4  -1    3.40    5.30
   8   4   1    4.50    7.10
  -8  -4   1   -5.20    7.40
   8   4   1   -4.50    4.90
  -8  -4   1  -14.50    5.80
  -9   4   1    7.10    8.20
   9   4  -1   -6.80    8.70
   9   4  -1   20.90    8.70
   9  -4   1   14.60    8.30
   9   4  -1    3.90    7.40
   9  -4  -1  -21.10    7.40
   9   4   1  -24.70   11.70
   9   4   1   -6.60    8.60
   9   4   1   -5.10    8.60
  -9   4  -1  -10.90    8.50
  -9  -4   1    0.20   10.30
   0   5   1   24.80    2.60
   0  -5  -1   25.60    2.50
   0  -5   1   26.40    2.10
   0   5  -1   24.70    2.10
   0   5   1   27.60    2.10
   0  -5   1   28.50    2.00
   0   5   1   28.10    2.20
   0  -5  -1   27.30    2.80
   0  -5  -1   25.70    2.80
   0  -5   1   25.80    2.10
   1   5  -1  859.11   19.20
  -1   5   1  916.81   20.00
  -1  -5  -1  904.31   20.00
   1  -5   1  891.01   20.00
  -1   5   1  891.21   19.90
   1  -5   1  890.41   20.10
  -1  -5  -1  876.31   19.90
  -1   5   1  886.91   20.30
   1  -5   1  902.51   20.10
  -1  -5   1  874.81   19.30
  -1   5  -1  887.71   20.00
   1  -5  -1  942.81   20.50
  -1  -5   1  861.21   19.30
   1   5   1  868.71   19.80
   1  -5  -1  884.71   20.40
  -1   5  -1  880.21   19.30
   1  -5  -1  886.81   20.40
   1   5   1  874.31   19.10
  -1   5  -1  858.71   19.30
   1   5   1  878.21   19.10
  -2   5   1    4.30    2.20
  -2   5   1    6.90    1.90
   2  -5   1    4.40    2.30
   2  -5   1    3.40    2.00
  -2  -5  -1    4.80    1.90
  -2  -5  -1    3.90    1.70
   2  -5   1    7.40    2.50
  -2   5   1    6.10    2.30
   2  -5  -1    5.50    2.20
   2   5   1    7.20    1.20
   2   5   1    4.40    1.20
  -2  -5   1    4.00    1.50
  -2   5  -1    3.90    1.60
   2  -5  -1    5.00    2.40
  -2   5  -1    5.30    1.90
   2  -5  -1    7.10    2.50
  -3   5   1  280.37    9.30
   3  -5   1  293.37    9.30
   3  -5   1  293.47    9.30
   3  -5   1  295.87    9.40
  -3   5   1  293.57    8.90
  -3   5   1  282.47    8.90
  -3  -5  -1  289.17    8.50
  -3  -5  -1  291.37    8.70
   3   5   1  288.77    7.60
   3  -5  -1  281.77    9.30
  -3   5  -1  287.67    8.90
  -3  -5   1  293.37    8.10
  -3  -5   1  283.67    8.20
   3  -5  -1  290.17    9.40
   3   5   1  293.07    7.60
   3  -5  -1  290.47    9.70
  -3   5  -1  294.07    8.70
   4   5  -1    0.10    1.20
   4  -5   1   -2.50    3.20
   4  -5   1   -1.00    3.30
   4   5  -1   -1.70    1.40
  -4   5   1   -0.90    2.90
  -4  -5  -1    2.40    2.50
   4  -5   1    1.40    3.30
  -4   5   1   -0.70    2.90
  -4   5  -1    2.70    3.00
   4   5   1    3.50    2.10
  -4   5  -1    4.10    3.00
  -4  -5   1   -0.20    2.60
   4  -5  -1    5.70    3.70
   4  -5  -1    2.90    3.30
   4  -5  -1    1.00    3.00
  -4  -5   1   -0.60    2.40
  -5   5   1  119.69    7.20
   5  -5   1  116.89    8.20
   5   5  -1  117.69    4.80
  -5  -5  -1  115.79    7.10
  -5   5   1  135.49    7.80
   5   5  -1  117.49    5.00
   5  -5   1  113.99    7.80
  -5  -5   1  111.89    6.90
   5   5   1  118.19    5.80
   5   5   1  114.89    5.60
  -5   5  -1  119.59    7.40
   5  -5  -1  124.29    7.70
  -5  -5   1  111.69    6.40
  -5   5  -1  117.89    7.20
   5  -5  -1  110.99    7.90
   6  -5   1    8.90    5.80
   6  -5   1   -3.10    4.90
  -6  -5  -1   -0.10    5.10
  -6   5   1   11.50    5.20
   6   5  -1    1.70    3.20
   6   5  -1    3.70    2.90
   6   5  -1   -0.50    3.70
  -6  -5   1   -2.20    4.60
  -6  -5   1    1.00    4.60
   6  -5  -1    6.40    5.70
   6   5   1   -1.20    3.50
   6   5   1    3.90    3.30
  -6   5  -1    5.00    5.40
   6  -5  -1    3.60    5.30
  -6   5  -1   -3.40    4.60
   7   5  -1   14.30    5.30
  -7   5   1    5.10    6.50
  -7  -5  -1    4.20    5.70
  -7   5   1   11.50    5.60
   7   5  -1    2.00    4.30
   7  -5   1   11.20    5.40
   7   5  -1    6.20    3.60
   7  -5   1    3.50    4.30
   7  -5   1    4.30    7.00
   7  -5  -1    2.70    6.90
  -7  -5   1    4.90    6.50
  -7  -5   1    7.10    5.70
   7   5   1   -1.00    3.90
   7   5   1    2.90    5.40
  -7   5  -1    3.80    6.70
  -7   5  -1    7.20    5.90
   7   5   1   -0.10    4.70
   7  -5  -1    5.80    4.50
   7  -5  -1    4.20    5.30
   8  -5   1    8.90    8.30
   8  -5   1   -3.60    5.00
  -8   5   1   -1.00    8.20
  -8   5   1   12.40    5.60
   8   5  -1   -0.10    5.90
   8   5  -1  -10.10    7.40
   8   5  -1   -4.50    4.00
  -8  -5  -1   -4.60    6.90
   8  -5   1   11.20    6.20
   8   5   1  -10.00    6.60
  -8   5  -1    6.00    8.00
  -8   5  -1   -4.90    5.70
   8   5   1   16.00    7.90
   8  -5  -1  -12.80    5.70
  -8  -5   1    5.30    8.70
  -8  -5   1   13.20    7.30
   8  -5  -1   -0.70    8.60
   8  -5  -1    0.70    4.90
   9   5  -1   -7.80    8.70
  -9  -5  -1   -1.30    8.80
   9   5  -1   -3.00    8.80
  -9   5   1  -18.70    7.20
   9  -5   1    5.40    9.90
   9   5   1   15.30    8.10
   9   5   1   -4.80    8.90
  -9   5  -1  -20.10    7.70
   9   5   1   -9.00    9.30
   9  -5  -1  -12.50    9.30
   0   6  -1   16.30    2.10
   0  -6  -1   19.30    2.40
   0  -6  -1   19.10    2.30
   0   6   1   15.70    1.90
   0  -6  -1   17.10    2.10
   0  -6   1   19.70    2.40
   0   6   1   17.30    1.80
   0   6   1   16.30    2.00
   0  -6   1   21.30    2.20
   0  -6   1   18.70    2.20
  -1   6   1   89.69    3.90
   1   6  -1   85.69    3.00
   1  -6   1   91.49    4.10
  -1  -6  -1   86.19    3.80
  -1  -6  -1   89.19    4.10
  -1   6   1   76.69    4.10
  -1   6   1   88.89    3.60
   1  -6   1   82.59    3.90
   1  -6   1   87.39    4.10
   1  -6  -1   82.09    4.10
   1   6   1   87.39    3.60
   1  -6  -1   80.09    4.40
  -1  -6   1   84.59    3.30
   1   6   1   89.19    2.50
  -1   6  -1   83.39    2.80
  -1   6  -1   80.69    2.80
  -1  -6   1   92.09    3.30
   1  -6  -1   85.29    4.50
  -1   6  -1   82.89    3.80
   1   6   1   83.49    2.60
  -2   6   1   27.50    3.00
  -2  -6  -1   32.50    4.00
  -2  -6  -1   26.30    3.10
   2  -6   1   23.90    3.00
  -2   6   1   23.10    3.00
   2  -6   1   31.50    3.60
   2  -6   1   20.60    2.90
   2   6  -1   24.80    2.30
  -2   6   1   23.80    2.60
   2  -6  -1   25.00    3.10
   2   6   1   30.00    1.40
   2  -6  -1   24.30    3.50
  -2  -6   1   27.30    2.60
   2   6   1   31.80    2.90
  -2   6  -1   25.20    2.70
  -2  -6   1   26.10    2.60
   2  -6  -1   23.40    3.10
   2   6   1   24.00    1.40
  -2   6  -1   24.00    2.90
   3  -6   1   67.19    5.10
  -3   6   1   70.99    4.90
  -3  -6  -1   64.99    4.30
   3  -6   1   63.79    5.00
  -3   6   1   65.69    5.00
  -3   6   1   64.89    4.70
  -3  -6  -1   69.59    4.50
   3  -6   1   74.49    5.60
  -3   6  -1   67.09    4.40
   3   6   1   66.39    2.80
  -3  -6   1   75.59    4.10
   3  -6  -1   65.49    5.10
   3  -6  -1   66.79    5.20
  -3   6  -1   60.59    4.60
   3   6   1   67.99    2.70
   3  -6  -1   63.99    5.30
   4  -6   1  156.88    7.80
  -4  -6  -1  143.09    7.00
   4  -6   1  148.09    8.00
  -4  -6  -1  141.39    6.70
   4  -6   1  141.89    7.40
  -4   6   1  149.49    7.40
  -4   6   1  148.69    7.20
   4  -6  -1  146.19    8.10
  -4  -6   1  144.49    6.20
  -4   6  -1  144.69    7.10
   4  -6  -1  144.79    7.80
   4   6   1  132.89    5.00
   4   6   1  139.79    4.90
  -4  -6   1  146.79    6.60
  -4   6  -1  150.28    7.10
   4  -6  -1  145.69    7.70
   5   6  -1   25.60    2.00
   5   6  -1   26.00    2.50
  -5   6   1   31.30    5.10
  -5  -6  -1   27.70    4.40
   5  -6   1   23.50    5.30
   5  -6   1   27.00    5.70
  -5  -6  -1   29.10    5.00
  -5   6   1   33.10    5.10
   5  -6   1   29.50    5.40
   5  -6  -1   30.00    5.40
  -5  -6   1   30.90    4.20
  -5   6  -1   27.70    5.00
  -5   6  -1   29.40    5.30
   5   6   1   25.20    3.10
   5   6   1   25.80    3.00
  -5  -6   1   32.90    4.50
   5  -6  -1   27.90    5.60
   5  -6  -1   28.70    5.80
  -6  -6  -1   51.79    6.50
   6   6  -1   40.90    3.90
  -6   6   1   42.40    6.70
   6  -6   1   56.99    7.60
   6   6  -1   45.40    3.50
  -6  -6  -1   41.90    6.00
   6   6  -1   49.90    6.20
   6  -6   1   36.70    7.10
   6  -6   1   34.20    5.90
  -6   6   1   33.90    6.30
  -6  -6   1   40.00    6.60
  -6   6  -1   49.40    6.40
   6   6   1   48.30    4.70
   6  -6  -1   50.19    7.70
  -6  -6   1   36.90    5.70
   6   6   1   40.90    5.10
   6  -6  -1   49.30    7.40
   6  -6  -1   40.60    7.40
  -6   6  -1   44.80   11.30
  -7  -6  -1   38.70    7.40
  -7  -6  -1   37.00    7.00
   7  -6   1   37.20    5.50
  -7   6   1   34.60    8.10
   7  -6   1   34.70    6.60
  -7   6   1   36.50    6.90
   7   6  -1   34.30    4.20
   7   6  -1   40.40    6.00
   7  -6   1   41.30    8.30
   7   6  -1   52.09    4.80
  -7  -6   1   43.20    7.50
   7  -6  -1   31.60    6.20
  -7   6  -1   36.00   10.60
   7  -6  -1   42.10    8.40
   7   6   1   30.30    5.20
   7   6   1   32.80    6.40
   7  -6  -1   44.00    5.50
   7   6   1   37.40    4.70
  -7   6  -1   45.40    7.00
   8  -6   1    8.00    8.60
   8   6  -1   12.70    3.30
   8   6  -1    3.40    7.90
  -8  -6  -1   -4.80    7.20
  -8   6   1   -2.50    8.60
  -8   6   1    4.10    6.60
   8   6  -1   -4.60    5.20
  -8  -6  -1   -2.80    7.80
  -8  -6   1   15.90    7.70
   8  -6  -1   -1.60    8.10
   8   6   1   -0.90    4.40
  -8   6  -1    3.20    8.80
   8   6   1    9.20    6.80
   8   6   1   -1.70    6.90
  -8   6  -1    8.10    7.20
   8  -6  -1    2.30    8.60
   0   7   1   34.70    3.20
   0  -7   1   32.60    2.90
   0  -7   1   27.10    2.90
   0  -7  -1   33.10    3.50
   0  -7  -1   30.90    3.30
   0   7  -1   28.50    2.60
   0   7   1   32.80    2.00
   0  -7  -1   30.20    3.40
   0  -7   1   34.70    2.80
   0   7   1   31.10    2.00
  -1   7   1    0.90    2.20
  -1  -7  -1   -1.30    1.90
  -1   7   1    0.00    1.60
   1   7  -1   -0.60    1.30
   1  -7   1    1.90    2.00
  -1   7   1    1.20    1.50
   1  -7   1    2.60    2.10
  -1  -7  -1    1.60    2.00
   1  -7   1    2.90    2.10
  -1   7  -1   -0.50    1.80
   1  -7  -1   -1.50    2.10
  -1  -7   1    0.30    1.60
   1  -7  -1    0.00    2.30
   1   7   1    2.00    1.70
  -1  -7   1   -0.20    1.50
   1  -7  -1    1.20    2.20
   2   7  -1    2.90    1.60
  -2  -7  -1    3.40    2.20
   2  -7   1   -3.60    2.40
  -2   7   1    5.50    2.10
   2  -7   1   -0.80    2.10
  -2   7   1    7.10    2.70
  -2   7   1    8.90    2.40
   2  -7   1   -0.10    2.50
  -2  -7  -1    0.40    2.10
  -2   7  -1    1.60    1.70
  -2  -7   1    2.90    1.80
   2  -7  -1   -0.90    2.60
   2  -7  -1    4.60    2.90
  -2   7  -1    2.30    1.80
   2  -7  -1    4.30    2.70
   2   7   1    0.90    1.90
  -2  -7   1    0.80    1.70
  -3   7   1    2.30    2.70
  -3  -7  -1    1.50    2.30
   3  -7   1    0.60    3.30
   3  -7   1    4.00    3.20
   3  -7   1    8.70    3.30
  -3   7   1    0.00    2.90
  -3   7   1    3.10    3.50
  -3  -7  -1    4.40    2.90
  -3   7  -1    1.20    2.50
   3  -7  -1    2.20    3.30
   3  -7  -1    0.40    3.30
  -3  -7   1    3.30    2.10
   3  -7  -1    2.30    3.20
  -3  -7   1   -0.10    2.20
  -3   7  -1    0.70    2.40
  -4   7   1   25.50    4.30
   4  -7   1   20.00    6.20
  -4   7   1   25.30    4.40
   4  -7   1   27.40    5.00
  -4  -7  -1   23.30    4.00
  -4  -7  -1   19.60    3.70
   4  -7   1   27.40    7.30
   4  -7  -1   12.20    5.40
   4  -7  -1   24.40    5.00
  -4   7  -1   25.60    4.10
  -4   7  -1   24.90    3.60
   4   7   1   25.40    2.00
  -4  -7   1   23.20    3.40
  -4  -7   1   22.80    3.70
   4  -7  -1   24.30    5.10
   5  -7   1   -2.20    5.60
  -5   7   1    1.60    4.50
  -5  -7  -1   -5.70    3.90
   5  -7   1    6.70    4.90
  -5  -7  -1    5.70    4.10
   5  -7   1    6.20    6.10
   5  -7  -1   -9.20    4.10
   5   7   1   -1.00    1.50
   5  -7  -1    2.50    5.70
  -5  -7   1    6.00    3.40
  -5   7  -1    0.20    3.80
  -5   7  -1   -1.60    4.20
   5   7   1   -0.90    1.90
  -6   7   1    5.40    5.90
   6  -7   1   -2.20    6.10
  -6  -7  -1   11.00    5.20
   6  -7   1    8.10    4.90
  -6  -7  -1    3.70    5.40
   6   7  -1   11.00    4.50
   6  -7   1   11.90    6.90
  -6  -7   1    3.80    4.70
  -6   7  -1   -0.30    6.20
   6  -7  -1    5.30    5.80
   6  -7  -1    5.80    4.60
   6   7   1    9.40    2.30
  -6   7  -1    5.90    5.00
   6  -7  -1    7.80    6.80
   6   7   1    7.20    3.00
  -7  -7  -1   11.00    7.30
   7  -7   1    8.50    8.20
  -7   7   1    5.10    7.50
   7   7  -1   13.10    5.00
  -7   7   1    6.00    6.50
   7  -7   1    7.90    5.10
   7  -7   1   -4.20    6.60
  -7  -7  -1    6.90    6.70
   7  -7  -1    2.00    7.90
   7  -7  -1   10.30    4.80
  -7   7  -1   10.10    6.50
   7   7   1    4.00    4.00
   7   7   1   -2.10    3.00
   7   7   1   -3.30    5.00
   7  -7  -1    3.90    5.80
  -7  -7   1   -1.10    6.50
  -7   7  -1   14.30    8.10
   8  -7   1   20.20    8.60
  -8  -7  -1    3.80    9.30
   8   7  -1   13.80    7.50
  -8   7   1   -1.50    8.20
  -8   7   1    4.40    9.00
  -8  -7  -1    2.70    9.20
   8   7   1   -2.90    8.20
  -8  -7   1   21.10    8.20
  -8   7  -1   12.30    9.60
   8   7   1   -0.10    6.20
  -8   7  -1   -3.50    7.50
   8  -7  -1  -14.90    7.10
   0  -8  -1    1.30    2.10
   0  -8   1    0.80    2.10
   0   8  -1    0.40    1.90
   0  -8   1   -1.70    2.00
   0  -8  -1    2.70    2.60
   0   8   1    0.60    2.20
  -1  -8  -1   -0.70    2.30
  -1  -8  -1   -4.50    2.20
   1  -8   1   -0.20    2.40
  -1   8   1    1.90    2.10
   1   8  -1    1.10    1.70
   1  -8   1    3.90    2.30
  -1   8   1    3.00    2.40
  -1   8   1    1.10    1.50
   1  -8   1    1.40    2.20
  -1  -8   1    2.30    2.10
  -1  -8   1   -0.50    1.80
   1   8   1    0.60    2.20
   1  -8  -1    1.80    2.70
   1  -8  -1   -0.60    2.50
   1  -8  -1    4.80    2.70
  -1   8  -1    1.10    2.10
  -2  -8  -1   86.59    4.80
   2   8  -1   69.09    3.60
  -2   8   1   77.09    4.50
   2  -8   1   76.59    6.00
   2  -8   1   76.09    5.20
   2  -8   1   88.39    5.40
  -2   8   1   86.39    4.60
  -2   8   1   75.69    5.90
  -2  -8  -1   86.19    5.10
  -2   8  -1   70.49    3.70
  -2  -8   1   69.39    4.30
  -2  -8   1   76.79    4.30
   2   8   1   71.89    4.50
   2  -8  -1   68.39    5.70
   2  -8  -1   68.09    5.60
  -2   8  -1   77.09    3.60
   2  -8  -1   74.59    5.70
  -3  -8  -1   47.40    4.70
  -3  -8  -1   55.49    5.50
  -3   8   1   51.89    4.70
  -3   8   1   37.10    4.90
   3  -8   1   56.09    6.70
   3   8  -1   46.70    3.80
   3  -8   1   45.60    5.60
  -3   8   1   50.69    5.10
   3  -8   1   58.09    6.40
  -3   8  -1   60.79    4.40
   3  -8  -1   52.49    6.30
   3  -8  -1   44.00    5.50
   3  -8  -1   45.90    5.70
   3   8   1   49.80    4.60
  -3   8  -1   51.99    4.70
  -3  -8   1   52.49    4.60
  -3  -8   1   46.40    4.20
   4  -8   1   11.30    4.70
  -4  -8  -1   17.40    4.20
   4  -8   1   14.10    5.20
  -4   8   1   19.50    4.30
  -4   8   1   20.60    4.00
  -4  -8  -1   13.40    4.00
   4  -8   1   13.30    4.70
  -4   8  -1   14.50    4.10
   4  -8  -1   16.60    5.10
   4  -8  -1   23.80    5.50
  -4  -8   1   18.20    3.50
  -4   8  -1   21.00    3.70
  -4  -8   1   16.80    3.90
  -5  -8  -1   21.50    6.60
   5  -8   1   23.60    6.50
  -5  -8  -1   23.20    5.70
   5  -8   1   23.20    5.90
   5  -8   1   29.20    6.90
  -5   8   1   28.90    6.00
   5  -8  -1   28.70    6.00
  -5   8  -1   26.90    5.90
   5  -8  -1   29.40    6.30
   5  -8  -1   26.60    7.00
  -5  -8   1   27.10    4.70
  -5   8  -1   27.80    5.20
  -5  -8   1   24.20    5.10
   6  -8   1    7.70    5.30
   6  -8   1    3.30    7.20
   6   8  -1   10.60    4.30
  -6   8   1   12.20    7.40
   6  -8   1   21.20    6.70
  -6  -8  -1    5.30    5.80
   6  -8  -1    1.40    7.00
  -6   8  -1    6.40    6.90
  -6   8  -1   -2.70    5.70
  -6  -8   1    2.20    5.50
   6  -8  -1   13.60    5.00
  -6  -8   1    3.90    5.90
   6  -8  -1    7.30    6.20
   7  -8   1   -5.50    5.60
   7  -8   1  -10.60    8.70
   7   8  -1    6.60    5.80
  -7  -8  -1   -7.40    7.30
  -7   8   1   -8.00    8.60
  -7   8   1   -7.90    8.50
  -7  -8  -1    4.60    8.20
   7  -8   1  -12.80    8.80
  -7   8  -1    6.30    7.00
   7  -8  -1    4.50    7.50
   7   8   1   11.40    7.10
   7  -8  -1   -9.80    8.70
  -7   8  -1   -3.60    8.20
  -7  -8   1    4.50    7.50
  -7  -8   1   -8.90    7.50
   7  -8  -1    5.00    5.90
   8   8  -1   -3.20   12.20
   8   8   1   15.90    8.30
   0  -9   1   14.10    2.90
   0  -9  -1   16.10    3.70
   0   9   1   12.80    3.00
   0  -9  -1   18.30    3.00
   0  -9   1   12.00    3.00
   0   9  -1   11.80    2.40
  -1   9   1   11.60    3.50
   1  -9   1   12.00    2.80
  -1  -9  -1    7.70    2.90
   1  -9   1   12.60    3.00
  -1   9   1   12.70    1.80
  -1   9   1   11.60    1.50
   1  -9   1   12.90    3.50
  -1  -9  -1   13.90    3.40
   1   9  -1    9.70    2.00
  -1  -9   1   13.40    2.60
   1  -9  -1   14.70    3.20
   1  -9  -1   11.90    3.60
  -1  -9   1   12.30    2.80
   1  -9  -1   14.30    3.40
   1   9   1   14.10    2.90
  -1   9  -1   12.70    3.00
   2  -9   1   26.00    4.00
  -2   9   1   35.70    3.70
   2  -9   1   32.90    4.20
  -2   9   1   33.00    4.00
   2  -9   1   28.80    4.50
  -2   9   1   29.60    4.20
  -2  -9  -1   28.20    3.60
   2   9  -1   28.80    3.00
  -2  -9  -1   31.30    4.10
   2   9   1   26.80    3.20
   2  -9  -1   21.50    4.10
  -2   9  -1   25.60    2.00
  -2  -9   1   28.70    3.40
   2  -9  -1   27.00    4.70
   2  -9  -1   33.00    4.40
  -2  -9   1   23.60    3.10
  -3  -9  -1   28.60    4.00
   3  -9   1   29.50    4.50
  -3   9   1   36.90    4.50
   3  -9   1   28.60    5.20
   3   9  -1   29.80    3.40
  -3  -9  -1   33.00    4.60
  -3   9   1   35.60    3.80
  -3   9   1   33.30    5.20
  -3  -9   1   26.50    3.60
   3  -9  -1   31.00    5.30
   3  -9  -1   29.60    5.10
   3   9   1   30.90    3.80
  -3   9  -1   28.40    3.60
  -3   9  -1   23.20    3.10
   3  -9  -1   31.60    5.40
  -3  -9   1   34.60    4.10
  -4  -9  -1   16.00    4.90
   4  -9   1   23.20    5.30
  -4  -9  -1   15.00    4.40
   4  -9   1   14.20    5.50
   4  -9   1    7.30    5.40
  -4   9   1   15.40    4.20
   4   9  -1   14.10    3.20
  -4   9   1   17.40    4.90
   4   9   1   12.60    4.30
  -4  -9   1   14.00    4.30
   4  -9  -1    9.40    5.20
  -4   9  -1   15.80    3.80
  -4   9  -1   13.70    4.40
   4  -9  -1    7.20    5.20
  -4  -9   1   13.70    3.90
  -5  -9  -1    3.20    5.20
  -5   9   1    3.80    6.20
   5  -9   1   10.90    6.00
  -5   9   1    7.30    6.40
  -5  -9  -1   12.10    5.90
   5  -9   1    2.80    6.90
   5  -9   1   12.80    6.10
   5  -9  -1   -7.20    6.50
  -5  -9   1    7.10    5.00
   5  -9  -1    4.50    5.30
  -5   9  -1    9.10    4.50
  -5   9  -1   13.60    5.80
   5  -9  -1   25.20    6.40
   6  -9   1    1.70    8.00
   6   9  -1    1.50    4.00
   6  -9   1   -1.30    7.10
  -6  -9  -1    5.20    7.10
  -6  -9  -1   -2.90    6.70
  -6   9   1   -8.80    7.10
   6  -9   1    4.20    5.90
   6  -9  -1   -9.90    6.50
  -6  -9   1    5.10    7.20
   6  -9  -1   13.90    5.50
  -6   9  -1    2.00    5.60
   6  -9  -1  -10.60    7.70
  -6   9  -1    4.20    7.60
  -6  -9   1    8.00    8.00
  -7  -9  -1  -32.60   12.50
  -7   9   1    4.90    7.70
   7   9  -1   15.50    7.80
   7  -9   1   -2.80    9.50
  -7  -9  -1    5.60    8.50
  -7   9   1   -5.90    9.00
   7  -9   1   -8.90    8.90
  -7  -9   1  -10.40    7.70
   7   9   1   -4.60    6.40
  -7   9  -1    1.30    9.90
   7  -9  -1   -4.30    8.10
  -7   9  -1   10.90    7.90
  -7  -9   1   17.90    8.80
   0  10  -1    9.70    2.60
   0 -10   1   14.20    3.80
   0  10   1    9.50    3.40
   0 -10  -1    9.70    3.80
   0 -10   1   13.90    3.10
   0 -10  -1   11.40    3.50
  -1 -10  -1    0.10    3.00
   1 -10   1    0.10    3.00
   1 -10   1    0.80    3.60
   1 -10   1    0.20    2.80
  -1  10   1    8.50    3.90
  -1 -10  -1    5.70    3.70
   1  10  -1   -0.40    1.90
   1  10   1    1.50    2.90
   1 -10  -1   -0.90    3.00
   1 -10  -1   -4.20    3.90
   1 -10  -1    0.70    3.20
  -1 -10   1    0.30    2.70
  -1 -10   1    0.90    3.20
  -2  10   1   54.39    6.80
   2  10  -1   39.20    3.30
   2 -10   1   55.49    5.60
  -2 -10  -1   41.30    4.60
  -2  10   1   52.19    3.60
   2 -10   1   54.79    6.00
  -2  10   1   52.19    3.90
  -2 -10  -1   49.00    6.10
   2 -10   1   46.60    4.80
  -2 -10   1   46.80    5.70
  -2 -10   1   38.80    4.10
   2  10   1   52.99    4.90
   2 -10  -1   54.39    6.40
   2 -10  -1   55.59    6.20
   3 -10   1    6.80    4.50
  -3 -10  -1    2.50    4.30
  -3 -10  -1   -2.00    3.60
   3 -10   1    2.70    5.00
  -3  10   1    0.10    3.60
   3  10  -1   -0.30    2.10
  -3  10   1    3.80    3.20
   3 -10   1    6.10    4.50
  -3 -10   1    3.40    3.90
   3  10   1   -1.90    3.20
   3 -10  -1    3.20    5.10
  -3 -10   1   -4.70    3.30
  -3  10  -1   -1.20    1.90
   3 -10  -1   -3.30    5.60
   3 -10  -1   -5.90    5.00
  -4  10   1   11.80    5.10
  -4 -10  -1    7.50    7.70
  -4 -10  -1   16.90    5.60
   4 -10   1   15.30    7.00
  -4  10   1   25.90    4.20
   4  10  -1   20.40    3.30
   4 -10   1   23.80    5.90
   4 -10   1   29.40    6.10
  -4 -10   1   16.30    5.00
   4 -10  -1   14.80    6.70
  -4 -10   1   16.20    4.70
   4 -10  -1   16.30    5.80
   4 -10  -1   24.00    6.50
  -4  10  -1   23.40    3.60
   4  10   1   23.70    4.60
   5 -10   1    5.20    7.40
   5  10  -1   -2.40    3.20
   5 -10   1    9.20    7.70
   5 -10   1   10.70    6.30
  -5 -10  -1   -1.70    7.00
  -5  10   1   -5.20    6.50
   5  10  -1    1.70    4.10
  -5 -10  -1   -3.80    6.30
   5 -10  -1   -0.20    7.90
  -5  10  -1    7.10    6.60
   5 -10  -1  -11.40    5.50
  -5 -10   1   -3.30    6.00
  -5  10  -1   11.30    4.50
  -5 -10   1    2.40    5.70
   5 -10  -1   -1.70    7.20
   5  10   1   -6.30    5.10
   6 -10   1   -7.80    7.70
   6 -10   1   22.10    8.50
  -6 -10  -1   -4.00    7.50
  -6  10   1   -2.60    8.10
   6  10  -1    0.60    3.80
   6 -10   1    5.40    9.90
  -6 -10  -1   -6.40    7.60
   6 -10  -1    8.10    7.50
  -6 -10   1   -2.90    7.30
   6 -10  -1    2.40    9.40
   6 -10  -1    3.40    7.80
  -6 -10   1   -2.40    7.30
  -6  10  -1    3.50    8.80
  -6  10  -1    1.00    6.50
   0 -11   1   -5.20    3.30
   0 -11  -1   -4.70    4.60
   0  11   1    3.40    3.70
   0 -11   1   -0.80    4.10
   0 -11  -1   -7.10    4.00
  -1 -11  -1    7.10    4.50
   1 -11   1    9.80    4.80
  -1 -11  -1    7.30    4.20
   1  11  -1    2.90    2.00
   1 -11   1    5.40    4.30
  -1  11   1   -0.70    3.90
   1 -11   1    5.20    3.50
  -1 -11   1    3.00    4.10
   1  11   1    4.20    3.30
   1 -11  -1   -0.30    5.90
   1 -11  -1    9.30    4.50
  -1 -11   1   -2.30    3.40
   1 -11  -1   -0.90    4.40
   2 -11   1   16.20    4.40
  -2 -11  -1   21.60    4.70
  -2 -11  -1   25.60    5.10
   2  11  -1   16.40    2.10
   2 -11   1   19.60    5.10
  -2  11   1   21.30    5.30
   2 -11   1   19.40    6.10
   2 -11  -1   20.10    5.30
  -2 -11   1   13.30    4.30
   2  11   1   18.70    3.70
   2 -11  -1   16.50    6.10
  -2 -11   1   11.40    3.70
   2 -11  -1   14.60    5.10
   3 -11   1    3.00    5.50
  -3  11   1   -0.70    2.60
   3  11  -1    0.40    2.00
  -3  11   1    2.90    3.50
  -3 -11  -1    3.00    5.00
   3 -11   1   -2.20    5.90
  -3 -11   1    1.30    4.10
   3 -11  -1   -4.30    5.70
  -3 -11   1   -2.30    4.20
   3 -11  -1    1.60    5.50
   3 -11  -1   -0.40    6.60
   3  11   1    1.70    3.50
  -4  11   1    8.80    4.00
   4  11  -1   10.10    2.70
   4 -11   1    0.10    5.90
  -4 -11  -1    5.30    6.30
  -4 -11  -1   13.30    6.80
   4 -11   1    4.60    7.60
  -4  11   1   17.80    5.50
   4  11  -1   13.70    2.20
   4 -11   1   17.80    8.50
   4 -11  -1    7.30    7.60
   4  11   1   10.20    4.60
   4 -11  -1    2.60    5.70
  -4  11  -1    1.90    2.90
   4 -11  -1   23.30    8.00
  -4 -11   1   19.60    5.40
  -5 -11  -1    6.00    7.50
  -5  11   1    0.10    7.70
  -5 -11  -1    3.20    7.30
  -5  11   1   -0.30    9.20
   5 -11   1    0.00    8.40
   5  11  -1    4.20    4.00
   5 -11   1   -3.80    8.00
   5 -11   1   -5.00    7.00
   5  11  -1    7.40    2.90
  -5  11  -1    7.20    3.90
   5 -11  -1    6.40   12.40
  -5 -11   1    5.50    6.60
  -5 -11   1   -5.70    7.60
   5  11   1    0.20    5.70
   5 -11  -1   -2.70    7.30
   5 -11  -1   -3.70    8.60
   6 -11   1   26.40   10.00
   6  11  -1    0.90    8.80
   6 -11   1    5.70   13.20
  -6 -11  -1    2.90    8.50
  -6 -11  -1    8.40   12.60
  -6  11   1    4.70    9.50
   6 -11  -1    8.20    9.50
   6  11   1   14.10    8.80
  -6 -11   1   14.30    7.80
   6 -11  -1    4.00   10.80
  -6  11  -1   17.30    6.10
  -6 -11   1   13.60    8.50
   0  12   1    6.00    4.20
   0 -12   1    8.40    5.50
   0 -12   1   15.10    5.20
   0 -12  -1   -0.80    5.10
   0 -12  -1    9.80    5.60
  -1 -12  -1    5.10    5.50
   1 -12   1   11.20    5.80
   1 -12   1    7.50    5.40
  -1  12   1   10.30    4.90
  -1 -12  -1   -4.70    5.20
  -1 -12   1   13.80    4.80
   1  12   1    5.40    3.70
   1 -12  -1    3.00    6.30
   1 -12  -1    7.80    6.10
  -1 -12   1    7.10    4.70
   2 -12   1   -3.90    6.50
   2 -12   1    1.00    6.80
   2 -12   1   -0.80    4.70
  -2 -12  -1   -2.60    5.10
  -2 -12  -1    5.00    6.10
   2 -12  -1   -1.10    6.00
   2  12   1    0.50    3.00
   2 -12  -1    0.20    5.80
  -2 -12   1   -0.80    4.70
   2 -12  -1    2.40    6.90
  -2 -12   1   -0.40    4.60
   3 -12   1    1.50    6.60
   3 -12   1  -10.20    6.80
  -3 -12  -1    3.80    6.20
   3 -12   1   12.90    7.90
  -3 -12  -1    8.00    7.00
   3  12   1    6.30    3.70
   3 -12  -1   13.50    7.00
  -3 -12   1    8.30    5.10
   3 -12  -1    0.10    7.60
   3 -12  -1  -13.30    7.10
   4 -12   1    5.00    7.40
   4 -12   1    6.60    8.50
  -4  12   1   10.20    3.20
   4 -12   1    9.80    8.80
  -4 -12  -1    6.50    8.20
  -4 -12   1    0.70    5.90
   4 -12  -1   -3.80    8.30
   4 -12  -1    1.40    7.50
  -4 -12   1   -4.50    6.30
   4  12   1    0.50    4.60
   4 -12  -1    2.30    8.40
   5 -12   1   -3.30    9.40
  -5 -12  -1   -3.60    8.00
   5 -12   1   -5.10    8.40
  -5 -12  -1    6.30    7.70
   5  12   1    8.20    7.50
   5 -12  -1   19.00    9.10
  -5 -12   1    1.90    6.90
   5 -12  -1    4.90   10.30
   0  13   1    1.70    5.00
   0 -13  -1   11.80    7.40
   0 -13   1    8.50    6.70
   0 -13   1    5.10    6.10
  -1 -13  -1   -2.80    6.70
   1 -13   1    4.40    7.20
   1 -13   1   10.30    7.40
  -1 -13  -1    7.10    7.40
  -1 -13   1    4.70    5.80
   1  13   1    3.80    4.10
   1 -13  -1   10.50    7.70
   1 -13  -1   -2.80    7.40
  -1 -13   1    4.80    5.90
  -2 -13  -1   -4.80    7.00
   2 -13   1   -1.10    8.20
   2 -13   1    7.10    7.80
   2 -13   1    8.40    4.90
  -2 -13  -1    2.10    7.80
  -2 -13   1    3.90   11.10
  -2 -13   1    4.20    5.60
   2 -13  -1   -0.10    8.10
   2 -13  -1   -1.90    7.20
   2  13   1    4.60    3.60
   2 -13  -1    2.90    8.50
   3 -13   1  -12.90    7.20
  -3 -13  -1    1.70    7.30
   3 -13   1   15.00    8.90
   3 -13   1    0.10    6.80
  -3 -13   1    8.60    6.00
   3 -13  -1   11.20    7.50
   3  13   1    2.80    3.60
   3 -13  -1    9.30    7.70
   3 -13  -1   15.40    9.10
  -3 -13   1   -6.70    5.70
   0 -14   1   -4.10    6.70
   0 -14  -1    1.90    7.80
   0 -14  -1   -2.70    8.10
   1 -14   1   13.90    8.40
  -1 -14  -1   13.50    7.10
  -1 -14  -1   17.30    8.20
   1 -14   1    5.00    7.30
  -1 -14   1   13.40    7.00
  -1 -14   1    8.10    7.00
   1 -14  -1    8.70    7.40
   1 -14  -1   -2.10   10.10
  -1   0   2 2398.96   51.69
   1   0   2 2571.94   52.69
   1   0  -2 2431.16   51.49
   1   0  -2 2455.85   52.49
  -1   0   2 2508.15   52.49
   1   0  -2 2367.66   51.59
  -1   0  -2 2452.35   51.69
   2   0   2  235.38    6.60
  -2   0   2  230.18    6.60
  -2   0  -2  235.98    6.60
   2   0  -2  221.78    6.30
   2   0  -2  235.58    6.60
  -2   0   2  228.88    6.50
   2   0  -2  217.68    6.40
   2   0   2  229.48    6.50
  -2   0   2  224.08    6.40
  -2   0  -2  223.78    6.50
  -3   0  -2    1.10    2.10
   3   0  -2   -0.20    2.10
   3   0   2    1.00    2.10
   3   0  -2    1.40    1.90
  -3   0   2   -2.20    2.10
   3   0  -2   -1.60    2.40
   3   0   2   -2.30    2.10
  -3   0  -2    2.90    2.30
  -3   0   2    0.30    2.00
   4   0  -2   47.70    4.00
   4   0   2   57.89    4.40
  -4   0  -2   42.50    4.30
   4   0  -2   52.79    4.70
   4   0   2   47.70    4.40
  -4   0   2   42.90    4.50
  -4   0  -2   49.10    4.60
   4   0  -2   39.40    4.40
  -4   0   2   47.40    4.50
   5   0  -2   35.40    4.00
  -5   0   2   32.70    4.20
  -5   0  -2   35.90    4.40
   5   0  -2   37.50    4.60
   5   0  -2   37.40    4.50
   5   0   2   36.40    4.20
   5   0   2   33.30    4.40
  -5   0  -2   40.60    5.00
  -5   0   2   42.80    5.10
   6   0   2   -1.50    3.70
  -6   0   2    4.20    5.50
  -6   0   2   -0.10    4.20
   6   0   2   -3.70    4.70
  -6   0  -2    1.50    4.20
   6   0  -2    0.80    3.80
   6   0  -2    1.00    3.80
   6   0   2   -0.90    4.30
  -6   0  -2    0.60    3.60
   7   0  -2   -3.70    4.80
  -7   0  -2   -3.70    5.60
  -7   0   2    1.90    5.30
   7   0   2    0.40    4.70
  -7   0   2   -5.50    4.50
   7   0   2    3.30    5.70
   7   0  -2    2.00    5.50
  -8   0   2    0.20    7.00
   8   0   2    8.20    7.00
   8   0   2   25.40    6.50
  -8   0  -2   14.20    7.60
   8   0  -2    5.80    6.60
  -8   0  -2    6.30    4.10
   8   0   2   20.00    7.60
   8   0  -2   24.90    6.60
   8   0  -2    6.10    5.10
  -8   0   2    4.30    4.80
   9   0   2   -2.40    8.40
   9   0   2    3.80    7.60
  -9   0   2   18.90    8.20
   9   0  -2   10.90    7.10
  -9   0  -2   15.00    9.80
   9   0  -2   20.90    7.80
   9   0  -2    7.80    8.60
   0  -1  -2  356.06    8.00
   0   1   2  338.97    8.00
   0  -1   2  337.87    7.20
   0   1   2  329.37    8.20
   1   1  -2    8.90    1.20
   1  -1   2    9.00    1.40
  -1   1   2    5.60    1.40
   1  -1   2    9.30    1.30
  -1   1   2    9.50    1.70
  -1  -1  -2    8.20    1.60
   1   1  -2    9.40    1.10
   1   1  -2    8.60    1.00
  -1   1   2    9.10    1.70
  -1  -1  -2    9.20    1.50
  -1   1  -2    6.80    1.40
  -1   1  -2    8.80    1.40
   1  -1  -2    6.70    1.60
   1   1   2    8.80    1.40
   1   1   2    7.70    1.60
  -1  -1   2    8.80    1.20
   1  -1  -2    7.50    1.60
  -1  -1   2    9.90    1.20
  -1  -1   2   11.40    1.30
   1  -1  -2    8.00    1.40
   2   1  -2  695.43   16.10
  -2   1   2  732.93   16.80
  -2   1   2  711.63   16.70
   2  -1   2  737.83   16.70
  -2  -1  -2  766.42   16.80
   2   1  -2  703.13   16.10
  -2   1   2  712.03   16.80
   2  -1   2  713.63   16.70
   2   1  -2  731.63   16.50
   2   1   2  746.23   16.60
   2   1   2  731.63   16.70
  -2   1  -2  725.73   16.60
  -2  -1   2  699.23   16.20
   2  -1  -2  748.13   16.80
  -2  -1   2  728.63   16.30
   2  -1  -2  711.93   16.70
  -2   1  -2  731.83   16.70
   2  -1  -2  733.33   16.90
  -3  -1  -2   43.90    3.60
  -3   1   2   52.89    4.10
   3   1  -2   49.70    3.50
   3  -1   2   51.49    3.90
   3   1  -2   51.29    3.10
  -3   1   2   54.99    3.90
   3  -1   2   50.49    3.70
  -3  -1  -2   50.69    3.90
  -3   1   2   48.50    3.60
   3   1  -2   53.99    3.80
   3  -1  -2   49.80    4.10
   3   1   2   48.60    3.70
   3  -1  -2   46.00    3.80
  -3  -1   2   54.89    3.70
  -3  -1   2   52.49    3.30
  -3   1  -2   54.59    3.60
  -3   1  -2   45.60    4.00
   3  -1  -2   52.09    3.80
   3   1   2   53.19    3.60
   4  -1   2   34.50    4.10
  -4  -1  -2   25.60    3.50
   4   1  -2   24.60    3.00
  -4   1   2   23.40    3.40
   4  -1   2   30.50    3.60
   4   1  -2   24.10    3.40
   4   1  -2   30.70    3.10
  -4   1   2   27.80    3.60
  -4  -1  -2   38.10    4.30
   4   1   2   28.20    3.40
  -4   1  -2   31.50    3.50
  -4  -1   2   27.10    3.40
   4   1   2   31.20    3.50
  -4   1  -2   27.80    3.60
   4  -1  -2   26.30    3.40
   4  -1  -2   29.10    3.50
   4  -1  -2   30.60    3.60
  -4  -1   2   35.50    3.60
   5  -1   2   23.80    4.00
  -5  -1  -2   14.50    3.70
  -5  -1  -2   18.70    3.80
   5  -1   2   19.90    4.00
   5   1  -2   21.40    3.60
  -5   1   2   19.30    3.80
   5   1  -2   19.70    4.10
   5  -1   2   22.90    3.90
   5   1  -2   24.20    3.60
  -5   1   2   18.90    3.70
   5  -1  -2   19.80    3.90
   5  -1  -2   22.50    4.00
  -5   1  -2   19.60    3.90
  -5  -1   2   21.80    3.90
  -5   1  -2   21.20    3.80
   5   1   2   14.80    3.60
  -5  -1   2   15.00    3.40
   5  -1  -2   16.90    3.70
   5   1   2   22.90    3.70
  -6  -1  -2  114.29    8.10
  -6   1   2  120.09    7.90
   6   1  -2  114.09    7.90
   6  -1   2  115.69    8.60
   6  -1   2  119.69    8.10
  -6  -1  -2  109.79    7.90
   6   1  -2  125.39    7.40
   6   1  -2  120.29    7.60
  -6   1   2  114.89    8.30
   6  -1  -2  112.49    7.40
  -6  -1   2  115.09    7.60
  -6   1  -2  123.09    8.10
   6   1   2  108.79    8.00
   6   1   2  111.69    7.40
   6  -1  -2  120.39    7.80
  -6   1  -2  117.19    7.60
   6  -1  -2  100.39    7.90
  -7  -1  -2   20.70    5.50
   7   1  -2   11.70    5.60
   7  -1   2   20.30    6.20
   7   1  -2   23.00    5.80
   7   1  -2   18.30    5.70
  -7  -1  -2   22.50    6.40
  -7   1   2   24.10    6.10
   7   1   2   26.30    7.10
  -7  -1   2   18.90    5.90
  -7  -1   2   34.50    5.70
  -7   1  -2   21.50    6.40
   7  -1  -2   24.30    5.90
   7   1   2   30.80    5.60
   8  -1   2   41.20    8.20
   8  -1   2   37.30    6.50
  -8  -1  -2   36.20    8.40
  -8   1   2   56.89    8.80
   8   1  -2   64.29    8.20
  -8  -1  -2   50.89    6.30
   8   1  -2   51.49    7.90
  -8   1   2   32.80    5.60
   8  -1   2   56.79    6.70
   8   1   2   64.19    8.20
   8   1   2   54.29    8.00
  -8   1  -2   39.30    8.40
   8  -1  -2   43.20    8.00
  -8   1  -2   54.39    6.20
  -8  -1   2   56.39    8.50
  -8  -1   2   54.79    6.40
   8  -1  -2   56.69    6.90
   8  -1  -2   46.40    7.10
   8   1   2   44.90    7.20
   9  -1   2   18.90    7.20
  -9   1   2   13.00    8.30
   9  -1   2   15.50    8.50
   9   1  -2    7.20    8.30
   9   1  -2   30.80    8.00
   9   1  -2   -1.10    6.90
   9   1   2    7.40    7.50
  -9  -1   2    3.10    8.20
   9   1   2   -0.30    8.50
   9   1   2   16.90    6.70
   9  -1  -2   13.60    7.50
   9  -1  -2   10.70    8.90
  -9   1  -2   15.40    9.50
   0  -2  -2   95.19    3.50
   0   2   2   98.49    3.40
   0  -2  -2  100.89    3.50
   0  -2  -2   95.99    3.40
   0   2   2   98.29    3.50
   0   2   2   97.69    3.50
  -1   2   2   34.30    2.70
  -1  -2  -2   39.20    2.50
  -1   2   2   36.70    2.90
   1  -2   2   34.80    2.30
  -1  -2  -2   40.30    2.50
  -1   2   2   36.10    2.80
   1  -2   2   37.50    2.40
   1   2  -2   40.50    1.70
   1  -2  -2   41.90    2.90
   1  -2  -2   36.90    2.90
   1   2   2   44.00    3.50
  -1   2  -2   36.90    2.20
   1   2   2   41.30    2.50
   1  -2  -2   40.40    2.70
   2   2  -2   -0.40    1.00
   2  -2   2    0.20    1.70
  -2   2   2   -0.30    1.70
  -2  -2  -2    5.50    1.70
   2  -2   2    0.20    1.80
  -2   2   2    0.30    1.60
   2   2  -2   -0.10    1.40
   2   2  -2   -0.30    1.00
  -2  -2  -2    3.10    1.80
  -2   2   2   -1.40    1.90
   2   2   2   -2.10    1.60
   2  -2  -2   -1.50    1.90
   2  -2  -2    0.10    1.60
  -2   2  -2   -0.90    1.60
   2   2   2    2.50    1.60
  -2   2  -2    1.70    1.80
  -2  -2   2   -0.60    1.10
   2  -2  -2   -0.20    1.70
  -2  -2   2    1.60    1.30
   3  -2   2  251.17    7.80
   3   2  -2  250.47    7.40
   3   2  -2  244.78    6.80
  -3  -2  -2  242.08    7.60
   3  -2   2  245.98    7.80
  -3   2   2  245.18    8.00
  -3  -2  -2  243.08    7.50
  -3   2   2  241.18    7.90
  -3   2   2  241.48    7.70
   3   2  -2  250.77    6.90
  -3  -2   2  252.07    7.30
  -3  -2   2  248.38    7.20
   3   2   2  245.08    7.30
  -3   2  -2  242.28    7.70
   3  -2  -2  247.88    7.90
   3  -2  -2  253.57    7.90
   3   2   2  253.17    7.50
   3  -2  -2  264.17    8.10
  -3   2  -2  263.17    7.60
   4  -2   2   25.90    3.40
   4  -2   2   26.80    3.50
  -4   2   2   22.30    3.20
   4  -2   2   26.90    3.80
   4   2  -2   25.50    3.30
  -4  -2  -2   21.40    3.30
  -4   2   2   17.10    3.40
   4   2  -2   29.60    3.60
   4   2  -2   23.20    2.60
  -4  -2  -2   23.30    3.40
   4  -2  -2   29.60    3.60
   4   2   2   27.40    3.40
  -4   2  -2   26.50    3.60
   4   2   2   24.60    3.00
  -4  -2   2   25.90    3.00
   4  -2  -2   22.40    3.50
   4  -2  -2   21.70    3.80
  -4  -2   2   27.10    3.20
  -4   2  -2   29.00    3.40
   5  -2   2   33.20    4.20
   5   2  -2   38.10    4.40
   5  -2   2   30.90    4.20
   5   2  -2   31.00    3.60
  -5  -2  -2   36.60    4.50
  -5   2   2   33.20    4.50
   5   2  -2   38.20    4.30
  -5   2   2   25.40    4.30
  -5  -2  -2   32.70    4.40
   5  -2   2   34.10    4.50
  -5  -2   2   32.80    4.00
  -5   2  -2   34.60    4.30
   5   2   2   29.50    3.90
   5   2   2   34.30    4.10
   5  -2  -2   32.90    4.30
  -5   2  -2   35.20    4.30
   5  -2  -2   34.50    4.20
  -5  -2   2   37.80    4.20
   5  -2  -2   35.40    4.60
   6   2  -2    3.90    4.30
   6   2  -2    9.00    3.60
  -6   2   2    3.40    4.50
   6  -2   2    7.70    4.40
   6   2  -2    7.00    3.90
  -6  -2  -2   10.00    4.60
   6  -2   2    7.10    4.90
  -6  -2  -2    2.10    4.60
  -6   2  -2    9.10    4.80
  -6   2  -2   10.20    4.40
   6  -2  -2   12.70    4.50
   6  -2  -2   14.60    5.10
   6   2   2   10.10    4.10
  -6  -2   2    8.80    4.30
   6   2   2    6.90    4.10
   6  -2  -2    8.00    4.70
   7   2  -2   14.40    4.40
   7  -2   2   21.10    6.20
   7   2  -2   16.30    5.30
  -7   2   2   14.90    5.90
   7   2  -2   23.70    6.30
  -7  -2  -2   11.40    6.50
  -7  -2  -2   10.70    5.40
  -7  -2   2    7.30    6.70
   7   2   2   15.40    5.20
   7   2   2   25.40    5.90
  -7  -2   2   16.20    5.60
  -7   2  -2   23.70    6.40
   7  -2  -2   19.00    6.10
   8   2  -2   41.80    6.90
  -8  -2  -2   22.60    5.40
  -8   2   2   23.50    4.80
   8  -2   2   20.40    5.30
   8   2  -2   29.00    7.30
   8  -2   2   28.20    7.90
  -8   2   2   28.80    7.80
  -8  -2  -2   42.90    9.00
   8  -2   2   29.30    5.90
   8   2  -2   31.20    7.30
   8   2   2   29.00    7.30
  -8  -2   2   24.00    7.80
   8   2   2   29.30    8.10
  -8  -2   2   32.30    5.90
   8  -2  -2   29.50    8.00
   8  -2  -2   32.80    7.00
   8  -2  -2   36.70    5.80
  -8   2  -2   42.90    8.80
  -8   2  -2   22.80    5.20
   8   2   2   27.80    7.20
   9  -2   2   -0.70    7.80
   9   2  -2    2.90    8.30
   9  -2   2   25.30    7.30
  -9   2   2   15.90    7.70
   9   2  -2    9.00    7.90
   9   2  -2    8.50    7.50
  -9  -2   2   -6.70    9.00
   9   2   2   -1.20    7.50
  -9   2  -2    9.30    9.80
   9   2   2   11.50    9.10
   9  -2  -2   16.80    8.90
   9   2   2   16.80    7.70
   9  -2  -2   11.60    7.60
   0   3   2   96.19    3.50
   0  -3  -2   94.19    3.50
   0  -3  -2   92.09    3.60
   0  -3  -2   91.59    3.60
   0   3   2   92.29    3.60
   0   3   2   94.59    3.50
   0  -3   2   90.29    2.40
   1  -3   2  188.98    5.20
  -1   3   2  195.18    5.70
   1  -3   2  195.08    5.30
  -1   3   2  193.18    5.80
  -1  -3  -2  196.38    5.60
   1  -3   2  198.58    5.40
  -1  -3  -2  185.68    5.50
  -1   3   2  196.58    5.90
   1  -3  -2  196.38    5.90
   1   3   2  188.48    5.40
  -1   3  -2  214.18    5.10
   1   3   2  181.88    5.30
   1  -3  -2  187.68    5.80
   1  -3  -2  193.58    5.90
   2  -3   2    9.30    2.10
  -2   3   2   10.40    2.40
  -2  -3  -2    5.60    1.90
  -2  -3  -2   10.50    2.00
  -2   3   2    8.50    2.10
   2  -3   2    7.80    2.00
  -2   3   2    6.60    2.30
   2  -3   2    9.20    2.30
  -2  -3   2    7.30    1.20
   2   3   2   10.20    1.70
  -2  -3   2    8.20    1.40
   2  -3  -2    7.30    2.10
  -2   3  -2    8.00    1.70
  -2   3  -2    6.30    2.00
   2  -3  -2    8.50    2.50
   2   3   2    8.60    1.80
   2  -3  -2    8.30    2.20
  -3   3   2  258.77    8.10
   3  -3   2  252.97    8.40
  -3   3   2  260.17    8.30
  -3   3   2  256.77    8.30
   3   3  -2  260.47    6.60
  -3  -3  -2  254.97    8.00
   3  -3   2  241.78    8.00
   3   3  -2  261.07    6.60
   3  -3   2  272.37    8.20
   3   3  -2  251.27    7.30
  -3   3  -2  268.37    7.90
  -3  -3   2  269.17    7.50
   3  -3  -2  262.07    8.30
  -3   3  -2  263.07    8.20
   3   3   2  263.17    7.60
   3  -3  -2  263.97    8.40
   3   3   2  259.67    7.60
  -3  -3   2  254.27    7.20
   3  -3  -2  261.97    8.30
  -4  -3  -2   98.39    5.50
  -4   3   2   83.29    5.20
   4   3  -2   88.09    4.00
   4   3  -2   87.49    4.20
   4  -3   2   89.79    5.50
   4  -3   2   86.29    5.80
  -4  -3  -2   88.89    5.30
  -4   3   2   85.69    5.50
   4   3  -2   84.29    5.10
   4  -3   2   86.39    5.50
   4  -3  -2   88.69    5.80
   4   3   2   89.89    4.70
  -4   3  -2   94.09    5.40
  -4  -3   2   83.79    4.90
   4   3   2   95.69    5.10
  -4   3  -2   92.69    5.40
   4  -3  -2   86.69    5.50
  -4  -3   2   88.29    4.60
   4  -3  -2   89.09    5.50
  -5  -3  -2    7.40    3.70
  -5   3   2    0.40    3.60
   5  -3   2    4.40    3.80
   5   3  -2    3.90    3.30
   5   3  -2    7.60    2.70
   5  -3   2    1.80    3.90
   5   3  -2    4.10    2.50
  -5  -3  -2    4.60    3.30
  -5   3   2    2.00    3.50
   5  -3   2    3.20    3.20
   5  -3  -2    8.20    3.80
   5  -3  -2    1.20    3.50
  -5   3  -2    2.50    3.50
   5   3   2    2.50    2.80
   5  -3  -2    3.20    3.80
   5   3   2    3.60    2.90
  -5   3  -2    6.90    3.40
  -5  -3   2    1.80    3.00
  -5  -3   2    6.30    3.20
   6   3  -2    5.30    3.00
   6  -3   2    5.10    5.00
   6  -3   2    8.90    4.20
  -6   3   2   -0.30    4.60
   6   3  -2    3.30    3.50
   6   3  -2    4.60    3.80
  -6   3   2    0.90    4.40
  -6  -3  -2    7.30    5.00
  -6  -3  -2    4.00    4.20
  -6   3  -2    3.40    4.00
   6   3   2    0.50    3.80
   6  -3  -2   -1.40    5.00
  -6  -3   2    4.30    4.10
  -6  -3   2    3.50    7.50
   6   3   2   -2.50    3.80
   6  -3  -2    3.90    4.30
  -6   3  -2   10.10    5.00
   7   3  -2   17.40    5.70
  -7   3   2   19.60    7.00
  -7  -3  -2   27.90    6.00
   7   3  -2   30.50    4.80
   7   3  -2   25.90    5.40
   7  -3   2   23.90    6.90
  -7   3   2   15.50    6.40
   7  -3  -2   12.10    6.60
  -7  -3   2   29.30    6.20
  -7   3  -2   14.40    6.40
   7  -3  -2   13.60    5.50
  -7   3  -2   26.20    6.50
  -7  -3   2   23.10    9.80
   7   3   2   32.40    6.40
   7   3   2   28.20    4.80
   8   3  -2    3.50    6.40
   8  -3   2   13.90    7.90
  -8   3   2    4.50    4.60
  -8  -3  -2   -1.00    4.90
   8  -3   2    5.00    4.70
   8  -3   2    3.80    5.10
   8   3  -2   15.40    5.40
   8   3  -2   26.50    6.90
  -8   3   2    6.60    7.60
   8   3   2   -1.10    6.70
  -8  -3   2    8.70    7.20
   8   3   2   13.20   10.70
  -8   3  -2   -0.20    7.50
   8  -3  -2    3.70    5.10
  -8   3  -2    2.50    4.60
   8  -3  -2   -3.90    5.00
  -8  -3   2   10.00    6.00
   8  -3  -2   21.20    8.00
   9  -3   2   10.40    8.10
   9   3  -2   -0.60    7.70
  -9   3   2   -2.50    7.90
   9   3  -2   16.70    9.00
   9  -3  -2   -2.00    7.70
   9   3   2   -8.70    8.50
  -9   3  -2    7.80    9.00
  -9  -3   2   -1.60    9.10
   9   3   2   15.80    8.20
   9   3   2    1.60    7.90
   0   4   2   -2.60    1.40
   0  -4   2    0.70    0.60
   0  -4  -2   -0.10    1.60
   0  -4   2   -1.10    0.60
   0   4   2    0.20    1.60
   0  -4  -2   -3.30    1.70
   0  -4   2   -1.90    0.80
   0   4   2    0.30    1.40
   0  -4  -2    0.70    1.40
  -1   4   2  827.42   19.40
   1  -4   2  847.02   18.80
   1  -4   2  836.72   18.70
  -1  -4  -2  853.01   19.10
  -1  -4  -2  870.81   19.10
  -1   4   2  862.81   19.20
   1  -4   2  849.22   18.70
  -1   4   2  842.92   19.10
   1   4   2  819.42   18.70
  -1  -4   2  776.72   17.60
  -1   4  -2  826.12   18.20
  -1  -4   2  853.51   17.60
   1  -4  -2  850.31   19.40
   1  -4  -2  871.21   19.40
   1   4   2  839.82   19.00
   1   4   2  833.62   18.70
   1  -4  -2  862.21   19.40
  -2   4   2   11.00    2.50
   2  -4   2    7.40    2.30
  -2  -4  -2    7.70    2.20
   2  -4   2    5.50    2.00
   2  -4   2    9.00    2.00
  -2   4   2   12.90    2.20
  -2   4   2   10.90    2.50
   2   4   2    9.20    1.70
  -2   4  -2    9.40    1.90
  -2   4  -2    8.80    1.90
   2   4   2    9.80    1.90
   2  -4  -2   11.00    2.80
   2  -4  -2   10.30    2.50
   2  -4  -2   12.80    2.40
  -3  -4  -2   89.59    4.90
  -3   4   2   99.49    4.90
  -3   4   2   96.39    5.20
   3  -4   2   97.49    5.10
  -3   4   2   97.19    5.20
   3  -4   2   96.19    5.30
  -3  -4  -2  101.19    4.70
   3  -4   2   91.59    4.90
   3   4   2   94.79    4.10
  -3  -4   2   91.69    3.80
  -3   4  -2  102.49    4.60
   3  -4  -2   89.39    5.10
   3  -4  -2   93.79    5.20
  -3  -4   2   92.79    4.10
   3  -4  -2   95.09    5.50
   3   4   2   92.79    4.40
  -3   4  -2   93.69    4.90
   4  -4   2    8.90    3.20
  -4   4   2    2.40    3.10
   4   4  -2    0.50    2.60
   4   4  -2    4.40    1.60
  -4   4   2    7.20    3.20
   4   4  -2    2.30    1.50
  -4  -4  -2    5.50    2.90
   4  -4   2    3.70    2.90
  -4   4   2    7.50    3.10
   4  -4   2    7.20    3.40
   4  -4  -2    6.60    3.40
  -4   4  -2    5.60    3.00
   4   4   2    4.30    2.60
  -4  -4   2    1.20    2.30
  -4  -4   2    2.50    2.30
   4  -4  -2    5.20    3.10
   4   4   2    6.60    2.20
  -4   4  -2    5.70    2.80
   4  -4  -2    3.90    3.50
   5  -4   2  103.39    7.20
   5  -4   2  114.69    7.50
  -5  -4  -2  108.39    6.60
   5  -4   2   99.99    7.50
  -5   4   2  108.19    7.10
   5   4  -2  110.09    4.90
   5   4  -2  106.79    6.40
  -5   4   2  114.09    7.60
   5   4  -2  103.09    4.90
   5   4   2  108.59    5.90
   5  -4  -2   94.59    7.30
  -5  -4   2  118.39    6.70
   5  -4  -2  113.69    7.90
   5  -4  -2  117.79    7.20
  -5  -4   2  130.09    6.60
  -5   4  -2  111.49    6.80
   5   4   2  102.79    6.20
  -5   4  -2  116.69    6.90
   6  -4   2    6.40    8.80
  -6  -4  -2   -2.90    4.20
   6   4  -2    6.40    4.10
  -6   4   2    3.30    5.20
   6  -4   2   -2.50    5.10
   6   4  -2   -0.50    2.70
   6   4  -2    1.20    3.30
  -6   4   2   -0.80    4.40
  -6   4  -2    1.60    4.10
  -6   4  -2    6.20    5.10
  -6  -4   2    4.50    4.50
   6   4   2    2.80    3.80
   6   4   2   -0.40    3.40
  -7  -4  -2   37.90    6.90
   7   4  -2   39.00    6.10
  -7   4   2   44.30    7.20
  -7   4   2   39.30    6.00
   7   4  -2   32.80    5.20
   7  -4   2   46.60    6.70
   7  -4   2   41.30    7.50
   7   4  -2   54.29    6.20
   7  -4  -2   25.60    7.10
   7  -4  -2   43.30    7.50
  -7  -4   2   49.99    7.10
  -7   4  -2   45.50    7.30
   7  -4  -2   37.70    5.70
   7   4   2   37.60    6.40
  -7  -4   2   44.20   10.50
  -7   4  -2   43.90    6.80
   7   4   2   36.70    5.60
  -8  -4  -2   -4.90    5.10
   8  -4   2   11.50    4.80
   8   4  -2   10.50    4.60
   8   4  -2   11.20    7.20
   8   4  -2    9.70    6.20
  -8   4   2    4.00    8.10
  -8   4   2    3.20    4.80
   8  -4   2   13.30    4.90
   8  -4   2    0.60    7.90
   8   4   2   -3.40    5.10
   8  -4  -2    1.80    8.10
   8  -4  -2   13.10    5.20
   8   4   2    4.40    7.10
  -8  -4   2    0.30    7.50
   8  -4  -2   10.60    5.00
   8   4   2    5.90    7.00
  -8  -4   2   14.50    6.80
  -8   4  -2   -9.60    8.20
  -8   4  -2    0.90    5.50
   9   4  -2   14.50    6.20
   9  -4   2   12.30    8.60
  -9   4   2   21.10    8.10
  -9  -4  -2   -0.90    8.40
   9   4  -2   -5.90    7.40
   9   4  -2    5.80   11.90
  -9  -4   2   -6.00   10.40
  -9   4  -2    4.50    8.70
   9  -4  -2   24.50    8.70
   9   4   2   18.40    8.00
   9   4   2    5.40    8.90
   9   4   2   17.80    9.00
   0   5   2  482.05   11.80
   0  -5   2  470.75   10.70
   0  -5  -2  467.35   11.80
   0  -5   2  479.65   10.70
   0   5   2  479.25   11.40
   0  -5  -2  475.45   11.90
   0   5   2  473.95   11.40
   0  -5   2  474.55   10.70
   0   5  -2  459.15   10.70
   0  -5  -2  491.55   11.90
   1  -5   2  421.86   10.00
  -1   5   2  391.66   10.50
   1  -5   2  416.76   10.00
  -1  -5  -2  390.46   10.30
   1   5  -2  378.66    8.80
  -1   5   2  397.76   10.20
  -1  -5  -2  408.16   10.20
   1  -5   2  411.16   10.40
  -1   5   2  414.26   10.30
  -1  -5   2  388.96    8.90
   1   5   2  398.46   10.20
   1   5   2  402.76    9.70
   1  -5  -2  406.56   10.80
   1  -5  -2  404.76   10.70
  -1   5  -2  402.96    8.90
   1  -5  -2  396.56   10.50
   2  -5   2  169.98    6.00
   2  -5   2  164.28    6.10
  -2  -5  -2  162.78    5.90
  -2   5   2  158.38    6.30
  -2   5   2  164.78    6.10
   2  -5   2  168.58    6.00
  -2  -5  -2  166.78    5.60
  -2   5   2  166.08    5.80
   2  -5  -2  165.78    6.40
   2   5   2  165.98    5.00
  -2   5  -2  163.98    5.20
   2  -5  -2  158.68    6.20
   2   5   2  168.68    5.20
   2  -5  -2  163.48    6.30
  -2  -5   2  164.08    4.60
  -2   5  -2  163.38    5.40
  -2  -5   2  161.68    4.70
   3  -5   2  286.97    9.20
  -3  -5  -2  298.27    8.80
  -3   5   2  282.47    9.30
  -3   5   2  284.17    9.50
   3  -5   2  294.77    9.20
  -3   5   2  287.57    8.90
  -3  -5  -2  287.97    8.90
   3  -5   2  285.27    9.20
   3  -5  -2  290.07    9.60
  -3  -5   2  295.97    7.90
   3  -5  -2  289.07    9.50
   3   5   2  281.87    8.00
  -3   5  -2  293.17    8.50
  -3  -5   2  285.27    8.00
  -3   5  -2  281.77    8.70
   3   5   2  291.37    7.90
   3  -5  -2  282.07    9.60
  -4   5   2    5.80    3.20
  -4   5   2    1.20    3.50
  -4   5   2    7.20    3.20
  -4  -5  -2    7.60    3.20
   4   5  -2    7.60    2.60
   4  -5   2    9.10    3.60
   4  -5   2    7.40    3.50
  -4  -5  -2    4.50    3.00
   4  -5   2    6.80    3.60
  -4  -5   2    4.10    2.40
  -4  -5   2    5.20    2.60
  -4   5  -2    3.40    2.80
   4   5   2    7.70    2.30
  -4   5  -2    6.80    3.10
   4  -5  -2    5.70    3.50
   4   5   2    9.80    2.40
   4  -5  -2    4.60    3.40
   4  -5  -2    7.00    3.40
   5   5  -2   87.69    5.60
  -5   5   2   87.59    6.80
   5   5  -2   80.29    4.00
  -5   5   2   84.99    7.10
  -5  -5  -2   91.39    7.10
   5  -5   2   95.59    7.50
   5  -5   2  105.69   12.70
   5  -5   2   87.79    7.60
   5   5  -2   86.59    3.70
  -5  -5  -2   86.99    6.30
   5  -5  -2   91.79    7.20
   5  -5  -2   79.09    8.80
  -5  -5   2   82.39    6.10
  -5   5  -2   85.69    6.60
   5   5   2   90.89    5.40
  -5   5  -2   79.09    7.00
   5   5   2   84.79    5.70
   5  -5  -2   95.39    7.80
  -5  -5   2   97.39    6.30
   6  -5   2    0.10    5.10
   6  -5   2   10.20    5.80
  -6  -5  -2    5.60    5.30
  -6   5   2    6.10    6.60
   6   5  -2    5.40    3.80
   6  -5   2    7.50    5.10
   6   5  -2    9.30    2.80
  -6   5   2   10.90    4.80
   6   5  -2   11.70    2.90
  -6  -5  -2    5.10    4.80
  -6  -5   2   13.30    4.60
   6  -5  -2    6.50    5.80
  -6   5  -2    0.80    4.50
   6   5   2   12.30    6.90
  -6   5  -2    9.60    5.40
   6   5   2    7.20    4.00
   6  -5  -2   12.00    5.50
   7   5  -2    0.20    5.30
  -7  -5  -2    3.60    6.10
   7  -5   2   -0.30    4.70
  -7   5   2   10.60    5.50
  -7   5   2    4.20    6.50
   7   5  -2    1.20    4.00
   7   5  -2    4.80    3.20
   7  -5   2    1.90    6.80
  -7  -5  -2    2.50    6.00
   7  -5   2   -0.70    3.90
   7  -5  -2    6.30    4.10
   7   5   2   -6.20    5.00
  -7  -5   2    4.20    5.70
   7  -5  -2   -4.20    6.80
   7  -5  -2   -4.80    4.80
  -7   5  -2    1.00    6.00
  -7  -5   2    4.30    7.10
   7   5   2    1.70    4.40
  -7   5  -2   14.40    6.60
   8   5  -2    6.40    4.00
  -8  -5  -2   -4.10    6.70
   8   5  -2   -3.40    5.50
   8  -5   2    6.60    8.30
   8   5  -2    7.10    7.30
  -8   5   2    0.20    5.20
  -8  -5  -2    4.20    8.30
   8  -5   2  -10.10    5.60
  -8   5   2    4.00    8.40
   8  -5   2    1.10    4.90
  -8  -5   2    3.70    8.30
  -8  -5   2   -2.20    6.50
  -8   5  -2   -4.80    8.20
   8   5   2    1.80    5.30
   8  -5  -2   -3.60    5.80
   8  -5  -2    0.10    8.60
   8   5   2    4.80   11.50
   8  -5  -2   12.40    5.20
   8   5   2   12.50    7.80
  -8   5  -2   -4.80    6.20
   9   5  -2   22.50    8.10
   9   5  -2    8.80    8.70
  -9  -5  -2  -20.40    8.60
  -9   5   2   16.80    8.50
   9  -5   2    4.50   10.70
  -9   5  -2   -4.60    9.40
   9   5   2    3.90   10.00
  -9  -5   2   -0.60   10.80
   9  -5  -2   11.00    9.20
   9   5   2    4.50    9.10
   0  -6  -2  118.49    4.90
   0  -6   2  121.09    3.70
   0  -6   2  117.39    3.80
   0  -6   2  115.89    3.80
   0   6   2  119.19    4.30
   0   6   2  118.09    4.10
   0   6   2  111.39    4.70
   0  -6  -2  117.79    5.00
   0   6  -2  116.79    3.60
   0  -6  -2  111.69    4.90
   1  -6   2   22.60    2.80
   1  -6   2   16.30    2.10
  -1  -6  -2   19.20    2.60
  -1   6   2   19.80    2.70
   1   6  -2   18.00    1.40
  -1   6   2   17.50    2.40
   1  -6   2   17.30    2.20
  -1   6   2   14.20    2.10
  -1  -6  -2   16.10    2.30
   1   6   2   19.00    2.30
  -1  -6   2   14.90    1.60
   1  -6  -2   16.20    2.60
  -1  -6   2   13.90    1.60
   1  -6  -2   20.40    2.90
   1  -6  -2   13.90    2.60
   1   6   2   14.90    1.60
   2  -6   2   89.09    4.90
  -2  -6  -2   91.69    4.60
   2   6  -2   86.19    3.10
   2  -6   2   83.89    4.60
  -2   6   2  100.39    4.60
  -2   6   2   94.19    5.00
  -2  -6  -2   90.99    4.50
   2  -6   2   91.09    4.80
  -2   6   2   92.29    4.90
   2  -6  -2   93.39    5.10
   2   6   2   86.79    4.30
  -2  -6   2   84.49    3.40
   2   6   2   87.29    3.50
   2  -6  -2   96.09    5.10
   2   6   2   88.99    3.40
  -2   6  -2   87.59    3.70
   2  -6  -2   93.39    5.20
  -2   6  -2   89.09    3.80
   3  -6   2   -4.50    2.70
  -3   6   2    3.90    3.00
   3  -6   2    3.40    2.80
  -3   6   2    4.30    2.80
  -3   6   2    6.00    3.00
   3  -6   2   -0.30    2.70
  -3  -6  -2    0.70    2.40
  -3  -6  -2    2.30    2.50
  -3   6  -2    1.00    2.20
   3  -6  -2    2.90    3.10
   3  -6  -2   -1.90    3.90
  -3  -6   2   -1.60    1.80
   3   6   2    2.10    1.70
   3   6   2   -0.50    1.60
  -3  -6   2   -1.70    1.80
  -3   6  -2    3.10    2.40
   3  -6  -2    3.90    3.10
   4  -6   2    9.40    3.80
  -4  -6  -2    5.20    3.30
  -4  -6  -2    9.80    3.40
  -4   6   2    6.50    3.70
  -4   6   2    7.00    4.00
  -4   6   2   18.30    3.80
   4  -6   2    9.60    3.90
   4  -6   2    6.70    3.70
  -4   6  -2   11.30    3.60
   4  -6  -2    7.20    4.00
  -4   6  -2   10.80    3.40
   4  -6  -2    7.30    4.00
   4   6   2    8.00    2.40
  -4  -6   2    7.60    2.80
  -4  -6   2    6.40    2.60
   4  -6  -2    8.90    4.10
   4   6   2    9.50    2.40
  -5   6   2    8.90    4.70
  -5  -6  -2    2.00    4.10
   5  -6   2   17.00    5.10
   5  -6   2    3.90    4.30
  -5  -6  -2   -0.70    3.90
   5  -6   2   14.80    5.00
  -5  -6   2    8.10    3.60
   5   6   2    6.40    3.00
   5   6   2    2.60    2.70
   5  -6  -2    7.10    4.30
  -5   6  -2    1.60    4.00
   5  -6  -2    6.50    4.50
  -5  -6   2   10.70    3.60
   5  -6  -2    4.30    5.00
  -5   6  -2    5.40    4.20
  -6  -6  -2   28.60    6.00
  -6  -6  -2   37.60    6.30
   6  -6   2   31.10    6.70
   6  -6   2   31.00    6.70
   6  -6   2   31.20    6.20
   6   6  -2   29.40    2.50
   6   6  -2   34.40    5.00
   6   6  -2   30.80    2.60
  -6   6   2   23.10    6.10
  -6   6  -2   32.50    5.80
  -6  -6   2   25.30    5.40
   6  -6  -2   28.50    7.20
   6   6   2   35.10    4.30
   6   6   2   35.50    4.70
   6  -6  -2   22.80    6.20
  -6  -6   2   30.30    5.60
  -6   6  -2   37.90    6.80
  -7   6   2    7.90    6.90
   7  -6   2   -4.90    7.00
  -7  -6  -2  -10.90    6.40
   7   6  -2    4.30    2.00
   7   6  -2   -6.10    5.00
   7  -6   2   -2.00    5.60
   7   6  -2    2.40    2.70
   7  -6   2   -5.70    4.10
  -7  -6  -2    1.80    6.30
  -7   6   2    2.30    6.20
   7  -6  -2  -12.30    6.90
   7  -6  -2    7.80    4.20
   7  -6  -2    4.50    5.10
  -7  -6   2    7.40    6.10
  -7  -6   2    9.80    6.60
  -7   6  -2   -5.90    6.60
   7   6   2    1.80    3.80
   7   6   2   -0.60    5.30
  -7   6  -2    6.60    7.60
   8   6  -2    6.90    4.40
  -8  -6  -2    9.90    7.40
   8  -6   2    3.90    8.10
   8   6  -2    8.90    2.50
  -8   6   2   -0.30    6.80
   8  -6   2   18.60    7.10
  -8   6   2   -4.80    8.20
   8   6  -2   -9.30    6.90
  -8  -6  -2   -6.10    8.80
   8   6   2   24.50    7.80
  -8  -6   2   14.00    9.80
   8   6   2    9.60    5.60
   8   6   2   14.90    7.60
   8  -6  -2   25.10    8.50
  -8   6  -2    9.60    7.60
  -8  -6   2    4.90    7.80
  -8   6  -2  -11.10    9.60
   0   7  -2   18.80    2.10
   0   7   2   17.50    2.00
   0  -7   2   20.40    2.60
   0  -7  -2   16.20    2.70
   0  -7   2   17.00    1.80
   0  -7  -2   16.30    2.70
   0  -7  -2   16.00    2.60
   0  -7   2   19.80    2.10
   0   7   2   14.90    1.80
  -1   7   2   23.40    3.00
   1  -7   2   19.70    2.50
   1   7  -2   21.90    1.70
  -1  -7  -2   23.20    2.80
   1  -7   2   23.40    2.50
  -1   7   2   21.50    2.50
  -1   7   2   23.00    2.90
  -1  -7  -2   19.70    2.80
   1  -7   2   22.80    2.60
   1   7   2   21.30    2.10
  -1  -7   2   21.20    2.40
   1  -7  -2   25.00    3.20
  -1  -7   2   19.70    2.30
   1   7   2   19.60    2.10
   1  -7  -2   22.60    3.30
   1  -7  -2   22.80    3.10
   1   7   2   22.00    2.70
  -2  -7  -2  102.29    5.20
   2  -7   2  106.19    5.30
  -2   7   2   97.79    5.20
   2   7  -2  103.69    3.40
  -2  -7  -2  101.09    5.10
  -2   7   2  100.99    5.80
  -2   7   2  101.79    5.10
   2  -7   2  104.59    5.50
   2  -7   2  105.39    5.30
  -2   7  -2  101.89    3.80
   2   7   2  100.19    3.30
   2  -7  -2   96.99    6.10
   2   7   2  107.59    3.40
   2  -7  -2   95.09    5.90
  -2  -7   2  100.49    3.90
   2  -7  -2   97.99    5.90
   2   7   2  100.59    4.80
  -2  -7   2  101.99    4.10
   3  -7   2   27.70    4.10
  -3   7   2   19.70    3.90
  -3  -7  -2   37.10    4.70
   3  -7   2   22.30    3.70
  -3  -7  -2   27.40    3.40
  -3   7   2   27.80    4.00
   3  -7   2   28.60    4.00
  -3   7   2   20.80    3.50
   3   7   2   24.20    2.20
   3  -7  -2   20.50    4.00
   3   7   2   28.30    2.60
   3  -7  -2   32.70    4.60
  -3   7  -2   26.30    3.00
  -3  -7   2   32.20    3.50
  -3   7  -2   22.90    3.10
   3  -7  -2   20.30    4.10
  -4  -7  -2   76.99    6.20
  -4   7   2   67.29    6.20
   4  -7   2   72.99    6.60
   4  -7   2   57.89    6.30
  -4   7   2   74.79    6.50
  -4   7   2   59.19    7.00
  -4  -7  -2   71.39    5.90
   4  -7   2   77.19    7.40
  -4   7  -2   78.39    6.20
   4  -7  -2   76.89    7.30
   4   7   2   73.89    3.90
   4  -7  -2   68.49    6.90
  -4  -7   2   80.69    5.20
  -4   7  -2   81.79    5.60
   4   7   2   74.49    3.70
   4  -7  -2   73.79    7.10
   5  -7   2   18.40    6.00
  -5   7   2   26.50    5.60
   5  -7   2   22.00    5.90
  -5   7   2   18.90    5.10
   5  -7   2   31.80    6.00
   5   7  -2   22.90    3.70
  -5  -7  -2   23.10    5.10
   5   7   2   19.00    3.00
  -5  -7   2   21.60    3.90
  -5   7  -2   22.00    4.40
  -5   7  -2   22.90    5.10
   5  -7  -2   13.20    6.50
   5   7   2   20.40    2.90
   5  -7  -2   16.40    6.30
   5  -7  -2   19.00    5.30
  -6   7   2   14.20    6.00
   6  -7   2    1.90    6.50
  -6  -7  -2   12.70    6.90
   6   7  -2   17.80    4.70
   6  -7   2   21.00    5.50
  -6  -7  -2    2.70    5.30
   6  -7   2    5.20    6.60
  -6  -7   2   24.60    5.60
   6  -7  -2   14.50    6.40
  -6   7  -2   11.70    5.30
   6  -7  -2   24.90    5.10
   6   7   2    3.80    3.10
   6  -7  -2   21.90    7.00
   6   7   2   16.50    3.80
  -7   7   2   12.10    7.50
   7  -7   2   -1.10    7.70
  -7  -7  -2    0.80    6.60
   7  -7   2   -3.00    6.70
   7   7  -2    3.70    5.20
  -7  -7  -2    1.80    7.50
   7  -7   2    7.60    5.00
  -7   7   2   16.10    7.00
  -7   7  -2   16.60    7.90
   7  -7  -2   11.50    5.30
   7  -7  -2   12.70    8.40
  -7  -7   2    8.60    7.30
   7   7   2   10.00    3.80
  -7   7  -2    3.90    6.50
   7   7   2    5.70    4.90
  -8   7   2    5.20    8.20
  -8  -7  -2   -0.90    8.70
   8  -7   2    7.50    8.40
  -8   7   2    7.30    8.80
  -8  -7  -2   20.90    9.90
   8   7  -2    4.70    8.10
  -8   7  -2   -2.40    7.30
   8  -7  -2    4.00    8.00
  -8  -7   2   25.90    8.10
  -8   7  -2    7.70   10.70
   8   7   2    6.60    8.40
   8   7   2   -1.60    6.70
   0  -8   2    1.40    1.80
   0   8   2    7.00    1.70
   0  -8  -2    1.40    2.70
   0   8   2    2.40    1.40
   0  -8   2    4.60    2.10
   0   8   2    2.90    2.50
   0  -8  -2    1.60    2.40
  -1  -8  -2   43.50    4.20
   1  -8   2   45.00    3.70
  -1   8   2   46.50    4.80
  -1   8   2   44.80    3.50
  -1  -8  -2   42.30    4.50
   1   8  -2   39.00    2.30
  -1   8   2   40.80    3.50
   1  -8   2   42.70    3.90
   1  -8   2   41.10    4.10
   1  -8  -2   45.90    4.80
   1  -8  -2   42.10    4.70
  -1  -8   2   49.99    3.40
   1   8   2   44.10    2.00
   1  -8  -2   43.80    4.40
  -1  -8   2   49.80    3.20
   1   8   2   44.90    4.00
   2  -8   2   10.90    2.90
   2  -8   2   12.30    2.90
  -2  -8  -2   15.70    3.20
   2  -8   2    9.80    3.40
  -2   8   2    4.20    3.60
  -2  -8  -2   13.30    3.20
  -2   8   2   10.30    2.80
  -2   8   2   12.40    3.00
   2   8  -2   12.50    1.60
  -2   8  -2   11.60    1.60
   2  -8  -2    7.10    3.80
   2  -8  -2   14.90    3.60
  -2   8  -2    9.80    1.30
  -2  -8   2    9.20    2.10
   2   8   2   14.00    2.90
   2  -8  -2   11.60    3.40
  -2  -8   2   12.90    2.40
  -3   8   2   20.10    4.80
   3   8  -2   35.00    3.00
  -3   8   2   24.60    3.70
   3  -8   2   26.60    4.20
   3  -8   2   26.90    3.80
   3  -8   2   25.80    4.50
  -3  -8  -2   28.20    3.80
  -3  -8  -2   18.40    3.80
  -3   8   2   21.20    4.00
  -3  -8   2   26.50    3.10
  -3   8  -2   25.40    2.90
  -3  -8   2   23.40    3.10
   3  -8  -2   25.20    4.40
   3  -8  -2   22.20    4.70
   3  -8  -2   21.80    4.50
   3   8   2   23.80    3.70
  -4  -8  -2   14.60    4.50
  -4  -8  -2    6.40    3.70
   4  -8   2   10.10    4.90
   4  -8   2    8.50    4.40
  -4   8   2    8.20    3.60
  -4   8   2   10.50    5.50
  -4   8   2    7.50    4.00
   4  -8   2    9.40    5.10
   4  -8  -2   11.30    5.20
   4  -8  -2    9.90    5.00
   4  -8  -2   11.90    5.40
  -4  -8   2   10.80    3.50
  -4   8  -2    3.90    3.20
  -4   8  -2   13.50    4.00
  -4  -8   2    7.30    3.10
   5  -8   2    2.00    6.10
   5   8  -2    8.60    3.30
  -5   8   2    1.60    4.70
  -5   8   2    6.80    5.20
  -5  -8  -2   12.60    5.50
   5  -8   2   10.40    5.50
  -5  -8  -2   10.10    4.70
   5  -8   2    7.00    5.40
  -5   8  -2    2.60    5.20
   5  -8  -2    2.10    5.90
  -5  -8   2    2.90    4.00
  -5   8  -2    8.30    4.50
   5  -8  -2   12.00    5.20
   5  -8  -2    5.80    6.10
   5   8   2    7.90    1.80
  -5  -8   2    7.00    4.40
   6  -8   2    1.60    7.20
   6   8  -2   -0.50    3.80
   6  -8   2   -2.10    6.60
  -6  -8  -2   -0.20    5.50
   6  -8   2    7.20    5.50
  -6   8   2   -5.40    6.40
  -6  -8  -2    4.20    6.10
   6  -8  -2   -0.50    5.90
   6   8   2    0.80    2.40
   6  -8  -2    4.90    7.10
   6   8   2    1.10    1.50
  -6   8  -2    0.00    5.60
   6  -8  -2   -7.50    4.30
  -6   8  -2    5.10   10.60
  -6  -8   2   -6.60    5.50
   7  -8   2    5.30    8.60
   7  -8   2   -1.50    7.60
  -7  -8  -2    9.80    8.10
  -7  -8  -2   -0.80    7.50
   7   8  -2   19.80    7.20
  -7   8   2    7.80    7.90
  -7   8   2    3.00    9.10
   7  -8   2    5.70    5.90
   7  -8  -2   -0.10    8.60
  -7  -8   2   -0.60    7.70
  -7   8  -2    6.00    7.10
   7  -8  -2    9.60    6.70
   7  -8  -2    6.70    7.90
   7   8   2    3.80    3.30
  -7   8  -2   22.90    9.10
   0  -9   2    4.30    2.60
   0   9   2    5.60    1.40
   0   9   2    4.70    3.10
   0  -9   2    3.90    2.40
   0  -9  -2    9.20    3.40
   0  -9  -2    0.80    3.00
  -1   9   2   11.90    3.80
   1  -9   2   16.50    3.10
  -1   9   2   11.20    2.20
   1  -9   2   12.80    3.40
  -1  -9  -2   14.40    3.60
   1  -9   2   15.50    2.80
  -1  -9  -2   11.20    3.00
  -1   9   2   13.90    2.50
  -1  -9   2   12.40    2.70
   1  -9  -2   13.50    3.50
  -1  -9   2   11.60    2.40
   1   9   2   11.80    3.20
   1  -9  -2   21.70    3.70
   1  -9  -2   13.30    3.60
  -2   9   2   15.30    2.90
  -2   9   2   17.20    4.20
  -2   9   2   22.00    3.40
   2   9  -2   17.30    2.10
   2  -9   2   20.80    4.30
   2  -9   2   22.10    3.50
   2  -9   2   25.00    3.90
  -2  -9  -2   12.90    3.80
  -2  -9  -2   18.90    3.50
  -2  -9   2   17.20    2.90
   2  -9  -2   19.00    4.20
   2  -9  -2   16.10    4.10
   2  -9  -2   18.60    4.60
  -2  -9   2   18.80    2.70
   2   9   2   20.80    3.40
  -3   9   2   20.90    4.30
   3  -9   2   23.60    4.10
  -3   9   2   27.00    5.50
   3  -9   2   30.70    5.20
  -3   9   2   25.10    3.90
  -3  -9  -2   26.10    4.20
  -3  -9  -2   28.20    4.60
   3   9  -2   20.90    2.70
   3  -9   2   26.60    5.20
   3  -9  -2   29.40    5.50
  -3  -9   2   26.40    3.20
   3  -9  -2   27.60    5.80
   3  -9  -2   21.60    4.80
   3   9   2   26.00    4.10
  -3  -9   2   25.80    3.50
  -3   9  -2   25.80    2.80
   4  -9   2    1.40    5.70
  -4  -9  -2    0.90    6.30
  -4   9   2    4.30    5.40
   4   9  -2    7.90    2.60
   4  -9   2    2.50    5.00
  -4   9   2    5.90    4.20
  -4   9   2    8.60    4.60
   4   9  -2    5.70    2.30
  -4  -9  -2    7.90    4.90
   4  -9  -2    8.10    6.30
   4   9   2    3.70    4.30
   4  -9  -2   -0.20    5.50
   4  -9  -2    7.10    5.80
  -4  -9   2   10.80    3.60
  -4   9  -2    5.40    3.20
  -4  -9   2   12.00    4.00
  -5  -9  -2    9.60    6.00
   5  -9   2    6.60    6.60
   5  -9   2    4.20    5.90
  -5  -9  -2   12.30    5.60
   5   9  -2    6.70    3.00
  -5   9   2    1.10    6.10
  -5   9   2    7.10    5.70
   5  -9   2    1.90    5.70
  -5   9  -2    4.90    4.00
   5  -9  -2    2.10    5.30
  -5  -9   2    7.10    4.80
   5  -9  -2    2.90    6.00
   5  -9  -2    3.10    7.10
  -5  -9   2   -0.10    5.20
   6   9  -2   22.70    4.20
   6  -9   2    7.60    8.50
  -6   9   2    8.00    6.80
   6  -9   2    5.90    6.10
   6  -9   2   16.20    7.60
  -6   9   2   10.90    7.70
  -6  -9  -2    7.30    7.40
  -6  -9  -2   18.50    7.60
  -6  -9   2    5.80    7.20
   6  -9  -2   22.10    8.80
  -6  -9   2   14.40    6.90
   6  -9  -2   -9.00    5.20
  -6   9  -2    8.30    5.50
   6  -9  -2   30.80    7.70
  -7  -9  -2    1.10    8.50
   7  -9   2   36.90   10.30
  -7   9   2   -1.10    7.60
  -7  -9  -2   -9.60    7.80
   7  -9   2   -9.80    8.60
  -7   9   2   -6.70    8.70
  -7  -9   2    0.30    7.80
  -7   9  -2   -8.80    8.00
  -7  -9   2   -7.10    7.90
   7  -9  -2    3.10    8.70
   0  10   2   76.09    6.20
   0 -10  -2   73.29    6.70
   0 -10  -2   62.09    5.70
   0 -10   2   70.49    5.10
   0 -10   2   67.89    5.70
  -1  10   2    8.20    1.70
  -1  10   2   10.30    2.10
  -1 -10  -2   14.40    4.20
   1 -10   2   10.40    2.90
  -1  10   2   13.50    4.10
  -1 -10  -2    5.70    3.30
   1 -10   2   11.00    3.90
   1 -10   2    9.70    3.20
   1 -10  -2   14.70    4.50
   1  10   2   12.10    3.50
   1 -10  -2    8.30    3.80
  -1 -10   2   12.50    3.30
  -1 -10   2   10.90    2.70
   1 -10  -2    8.40    3.80
  -2  10   2   11.10    3.10
   2 -10   2   11.00    4.20
  -2  10   2   10.60    2.80
  -2 -10  -2    7.30    3.70
   2 -10   2   27.60    5.00
  -2 -10  -2   11.90    4.50
   2 -10   2   15.90    3.90
  -2  10   2   12.60    4.80
  -2 -10   2    9.70    3.20
   2  10   2   15.30    3.80
   2 -10  -2    4.50    4.40
  -2 -10   2    5.60    2.90
   2 -10  -2   -1.00    4.90
   2 -10  -2   14.30    4.20
   3 -10   2    5.90    5.30
  -3  10   2   14.40    3.80
  -3 -10  -2    6.20    4.60
  -3  10   2   11.50    4.10
   3 -10   2    9.30    4.80
  -3 -10  -2   15.70    4.80
  -3  10   2   17.00    5.80
   3 -10   2    9.30    4.30
   3  10   2    5.10    4.00
  -3  10  -2    4.80    1.90
   3 -10  -2   11.70    6.90
  -3 -10   2    7.10    3.20
  -3 -10   2   11.70    3.60
   3 -10  -2   18.30    5.50
   3 -10  -2    6.60    5.40
  -4  10   2    9.60    4.10
  -4 -10  -2   12.10    5.60
  -4  10   2   10.40    5.30
   4 -10   2   18.40    5.70
   4 -10   2    6.80    6.30
  -4 -10  -2    7.00    5.50
   4  10  -2   10.20    2.00
   4 -10   2   14.40    6.50
   4  10  -2    7.70    2.30
   4 -10  -2    3.30    6.10
   4 -10  -2   18.50    6.80
  -4 -10   2   10.70    4.50
   4 -10  -2   22.80    5.90
  -4  10  -2   10.30    3.10
  -4 -10   2   11.70    4.40
   4  10   2   10.80    4.60
   5  10  -2    6.10    3.40
   5 -10   2   17.50    6.30
  -5  10   2    0.70    4.70
  -5 -10  -2    7.70    7.10
  -5  10   2   -0.40   11.60
   5 -10   2    2.30    7.60
   5  10  -2    5.00    3.00
   5 -10   2  -11.50    7.50
   5  10   2    9.80    5.80
   5 -10  -2  -10.70    7.20
  -5 -10   2    4.80    5.50
   5 -10  -2    7.30    6.90
  -5  10  -2    6.90    4.10
   5 -10  -2   -3.00    5.90
  -5 -10   2   -3.80    6.80
  -6 -10  -2   11.80    8.20
   6 -10   2   30.40    8.30
  -6  10   2   -6.70    8.10
   6  10  -2   14.10    3.90
  -6 -10  -2   -5.40    7.40
   6 -10   2    8.20    7.70
   6 -10   2    4.70    9.60
  -6  10   2   10.60    7.20
   6 -10  -2   20.70    9.80
  -6  10  -2   16.30    6.10
   6 -10  -2    1.60    8.00
  -6 -10   2   -8.60    7.80
   0 -11  -2   -1.80    4.90
   0 -11   2    7.60    3.50
   0  11   2   -0.70    3.90
   0 -11   2    6.20    4.20
   1 -11   2    9.80    4.00
  -1  11   2    7.10    4.80
  -1 -11  -2   12.30    5.00
  -1 -11  -2    3.10    5.50
   1 -11   2    8.30    3.40
   1 -11   2    6.00    4.50
  -1 -11   2   10.90    3.40
   1 -11  -2   11.80    4.80
   1 -11  -2   13.00    4.60
  -1 -11   2    2.00    3.70
   1  11   2   10.10    4.10
   1 -11  -2   14.20    5.90
   2 -11   2   -0.80    5.10
  -2 -11  -2    9.90    4.80
   2 -11   2    1.30    3.80
  -2  11   2   11.10    5.40
  -2  11   2    4.20    2.60
  -2  11   2    6.00    2.20
   2 -11   2    4.10    5.50
   2 -11  -2    6.50    6.00
   2 -11  -2    7.60    5.40
   2 -11  -2    4.20    5.50
   2  11   2    3.80    3.90
  -2 -11   2    6.00    3.70
  -2 -11   2    5.40    3.40
  -3  11   2    1.70    4.30
  -3  11   2   10.30    5.90
  -3 -11  -2    7.00    5.20
  -3  11   2    8.60    3.40
   3 -11   2   -0.10    5.90
   3 -11   2   -3.10    5.20
  -3 -11  -2   11.20    5.70
   3 -11   2    8.90    6.90
  -3 -11   2    8.90    4.20
   3 -11  -2    6.00    6.80
   3 -11  -2    5.30    5.20
   3 -11  -2   11.90    6.10
  -3 -11   2    0.70    4.00
   3  11   2    6.10    4.50
   4 -11   2   23.10    7.60
   4 -11   2   10.80    7.60
  -4  11   2   14.70    4.30
  -4 -11  -2   10.70    7.30
   4 -11   2   20.30    6.70
  -4 -11  -2   16.90    6.70
  -4  11   2   11.70    5.90
   4  11   2   16.40    5.40
   4 -11  -2   17.10    6.60
   4 -11  -2   31.90    8.80
  -4 -11   2   19.40    5.70
  -4  11  -2   12.00    2.00
  -4 -11   2   16.70    5.20
  -4  11  -2   17.40    3.10
   4 -11  -2   20.30    8.30
   5  11  -2    0.40    2.90
   5 -11   2   -5.30    9.10
  -5 -11  -2   16.50    7.60
   5 -11   2    5.70    9.10
  -5  11   2    9.00    5.70
   5 -11   2    9.60    6.90
  -5 -11  -2   10.50    7.90
   5 -11  -2   -6.10    8.30
  -5  11  -2    0.60    5.70
   5  11   2    0.20    6.40
  -5  11  -2    9.70    3.50
   5 -11  -2   -2.10    7.70
  -5 -11   2    3.70    6.70
   5 -11  -2    0.30    9.50
  -5 -11   2   -4.20    6.20
  -6  11   2   -2.50    7.30
   6 -11   2  -16.30    8.90
  -6 -11  -2   -8.40    8.20
   6 -11   2  -15.60    9.60
  -6 -11  -2    0.50    8.60
  -6  11   2    6.80    9.50
   6  11   2   -0.50    9.30
   6 -11  -2   -1.40   10.00
  -6 -11   2   -9.40    7.20
   6 -11  -2   -5.30   10.00
  -6 -11   2   18.00    7.30
  -6  11  -2    8.10    9.00
   0 -12  -2   -4.30    5.40
   0 -12   2   -5.00    4.50
   0 -12  -2   -1.90    6.10
   0  12   2    3.40    4.50
   0 -12   2   -0.70    4.50
   1 -12   2   15.10    7.00
  -1  12   2   17.10    5.30
  -1 -12  -2    9.50    6.00
   1 -12   2   20.30    5.70
  -1 -12  -2   17.60    5.90
   1 -12  -2    9.90    6.10
  -1 -12   2   10.10    4.40
   1  12   2   13.20    4.70
  -1 -12   2    9.50    4.40
   1 -12  -2    7.90    8.60
   2 -12   2   -5.50    6.60
   2 -12   2   -3.40    6.20
  -2 -12  -2    3.40    6.40
  -2  12   2    8.70    6.50
   2 -12   2    5.10    4.70
  -2 -12  -2   -3.70    5.70
  -2 -12   2   -0.60    4.30
   2 -12  -2    3.70    7.50
   2 -12  -2    4.10    6.10
   2 -12  -2    8.40    7.10
  -2 -12   2    0.40    4.20
   2  12   2    0.70    4.40
   3 -12   2   13.20    7.70
  -3  12   2    4.00    2.50
  -3  12   2   -9.20    4.10
  -3 -12  -2   -5.30    7.50
   3 -12   2    8.30    7.90
  -3 -12  -2   10.20    6.90
  -3 -12   2    6.90    5.00
  -3 -12   2   14.20    5.20
   3 -12  -2   -1.30    7.80
   3  12   2    2.20    4.80
   3 -12  -2   11.30    6.80
   3 -12  -2    2.30    8.00
  -4 -12  -2    9.80    7.80
  -4  12   2    3.80    3.80
   4 -12   2   -0.20    8.30
  -4 -12  -2   -1.10    7.30
   4 -12   2   16.20    7.00
  -4  12   2    9.50    6.30
   4 -12   2   -9.80    8.30
   4 -12  -2   -0.80    9.10
   4 -12  -2   10.50    8.70
  -4 -12   2   11.10    5.70
   4  12   2   -5.60    5.50
   4 -12  -2   -6.40    7.10
  -4 -12   2   -1.80    6.10
  -5  12   2   -5.60    9.30
  -5 -12  -2    6.70    8.80
  -5 -12  -2    7.50    8.00
   5 -12   2    1.60    8.80
   5 -12   2    8.00   10.50
   5  12   2   -0.90    7.80
   5 -12  -2   10.60    9.30
  -5 -12   2   -1.40    7.10
   5 -12  -2    3.80   10.00
  -5 -12   2   -5.20    6.80
   0 -13  -2   13.10    8.20
   0 -13  -2    1.70    7.50
   0 -13   2    7.70    5.80
   0  13   2    9.50    5.60
   0 -13   2    6.80    5.90
   1 -13   2    1.00    6.60
   1 -13   2    1.80    7.20
  -1 -13  -2   -0.50    7.30
  -1  13   2   -5.50    6.20
   1 -13  -2   -0.70    7.40
  -1 -13   2   -3.40    5.20
   1 -13  -2    8.00    7.60
   1  13   2   -1.70    5.20
   2 -13   2   10.20    7.70
   2 -13   2    8.60    4.60
   2 -13   2    3.90    7.40
  -2 -13  -2   -2.20    7.50
  -2 -13  -2  -10.50    8.40
   2  13   2    0.30    5.00
   2 -13  -2   -8.90    6.80
  -2 -13   2    3.10    5.20
   2 -13  -2    2.50    7.30
   2 -13  -2    5.00    7.90
  -3 -13  -2   14.80    8.30
   3 -13   2   16.00    8.50
  -3 -13  -2   15.80    7.60
   3 -13   2    3.00    7.80
   3 -13   2   -0.40    6.50
  -3 -13   2    2.80    5.10
   3 -13  -2   18.10    9.70
   3 -13  -2    7.10    8.20
  -3 -13   2    6.70    5.80
   3  13   2    3.60    5.70
   3 -13  -2   -9.30    8.00
   0  14   2   -6.50    7.00
   0 -14  -2   12.10    8.20
   0 -14   2   -1.60    6.60
   0 -14  -2    1.50    8.70
   0 -14   2   -6.30    6.70
  -1 -14  -2    1.60    8.30
  -1 -14  -2   23.80    7.80
   1 -14   2   -0.20    7.70
   1 -14   2    9.70    6.90
   1 -14  -2   11.90    8.00
  -1 -14   2   14.10    6.20
   1 -14  -2    5.60    9.20
  -1 -14   2    8.10    6.30
   0   0   3    1.60    0.80
   0   0   3   -0.90    1.10
   0   0  -3   -0.10    0.90
   0   0   3    0.50    1.20
   1   0   3  276.07    6.90
  -1   0   3  263.37    6.60
  -1   0  -3  272.47    6.90
   1   0  -3  254.47    6.80
   1   0  -3  270.17    6.70
  -1   0  -3  262.67    6.80
  -1   0   3  264.47    6.80
   1   0  -3  269.17    6.60
  -1   0   3  267.77    6.70
   1   0   3  272.57    6.80
   2   0  -3  251.67    7.30
  -2   0  -3  258.27    7.30
   2   0  -3  258.47    7.00
   2   0   3  271.97    7.40
  -2   0   3  260.97    7.30
   2   0   3  256.87    7.30
  -2   0  -3  266.67    7.30
   2   0  -3  258.27    7.00
  -2   0   3  258.77    7.10
  -2   0   3  267.77    7.30
   3   0  -3  293.07    8.50
  -3   0  -3  264.37    8.20
  -3   0   3  265.67    8.00
  -3   0   3  275.57    8.30
   3   0   3  287.27    8.40
  -3   0  -3  275.27    8.50
  -3   0   3  283.47    8.40
   3   0  -3  283.37    8.10
   3   0  -3  281.37    8.00
   3   0   3  276.97    8.30
   4   0  -3   25.60    3.10
   4   0   3   23.10    3.40
   4   0   3   25.70    3.40
  -4   0   3   18.10    3.30
   4   0  -3   21.90    3.20
  -4   0   3   21.50    3.20
  -4   0  -3   31.00    3.70
  -4   0  -3   22.80    3.30
   4   0  -3   25.00    3.50
  -5   0  -3   -2.80    2.70
   5   0   3   -5.40    2.90
  -5   0  -3   -3.40    3.20
  -5   0   3    1.30    3.10
   5   0  -3    0.70    2.90
   5   0  -3    3.70    3.40
   5   0  -3   -2.90    2.90
  -5   0   3   -1.10    3.10
   5   0   3   -1.00    2.90
  -6   0   3   29.40    5.60
  -6   0   3   26.20    5.00
   6   0  -3   29.50    4.80
   6   0  -3   35.50    5.20
  -6   0  -3   18.80    4.70
  -6   0  -3   21.20    5.20
   6   0   3   18.20    5.10
  -7   0   3   43.50    6.40
  -7   0   3   38.10    6.60
   7   0  -3   46.80    6.10
   7   0  -3   46.80    6.70
   7   0   3   48.00    6.60
  -7   0  -3   48.70    7.40
   8   0   3    0.40    6.80
  -8   0  -3    5.90    4.20
   8   0  -3   -4.40    7.40
   8   0   3   14.90    5.10
  -8   0   3   -4.60    6.60
   8   0  -3   10.50    6.10
  -8   0   3    7.50    4.80
   8   0   3   -1.60    5.90
   8   0  -3   -5.90    6.60
  -8   0  -3   14.20    8.30
  -9   0   3   12.40    8.50
   9   0   3   10.20    8.60
   9   0   3   -3.70    6.60
   9   0  -3    0.80    6.70
   9   0  -3    0.40    8.20
   9   0  -3    4.50    7.80
   0   1   3   64.49    2.90
   0  -1  -3   65.49    2.70
   0  -1   3   66.79    2.00
   0  -1   3   66.29    2.00
   0   1  -3   65.69    1.90
   0  -1  -3   67.09    2.90
   0   1   3   70.69    3.00
   0  -1  -3   68.49    2.90
   0   1   3   58.49    2.60
   0   1  -3   62.49    2.00
  -1   1   3 3221.38   69.79
  -1  -1  -3 3150.48   69.69
  -1  -1  -3 3233.38   69.69
   1  -1   3 3329.87   70.19
  -1   1   3 3298.97   69.69
   1   1  -3 3342.77   70.49
   1   1  -3 3254.67   69.49
  -1   1   3 3238.78   69.69
   1   1  -3 3356.86   70.19
   1  -1   3 3375.06   70.89
  -1   1  -3 3354.96   71.39
  -1  -1   3 3385.76   70.79
   1   1   3 3370.76   69.69
  -1  -1   3 3291.57   70.19
   1  -1  -3 3299.47   69.69
   1   1   3 3418.86   70.39
   1  -1  -3 3508.65   70.99
  -1  -1   3 3386.06   70.59
  -1   1  -3 3194.98   69.39
   1  -1  -3 3223.18   69.79
  -2   1   3   -1.40    1.70
   2   1  -3   -0.50    1.30
   2  -1   3    2.20    1.70
   2   1  -3   -1.10    1.60
   2   1  -3   -0.60    1.30
   2  -1   3   -1.40    1.70
  -2  -1  -3    2.50    1.90
  -2   1   3   -0.20    1.80
  -2  -1  -3   -1.50    1.60
  -2   1   3    2.60    2.00
  -2   1  -3    0.50    1.80
   2  -1  -3   -0.90    1.50
   2   1   3    1.60    1.80
  -2  -1   3    1.20    1.50
   2   1   3    0.70    1.80
   2  -1  -3   -1.70    1.70
  -2  -1   3    0.00    1.40
  -2  -1   3    0.20    1.50
   2  -1  -3   -1.70    1.80
   3   1  -3   36.20    2.90
  -3   1   3   31.50    3.40
  -3   1   3   34.60    4.00
   3   1  -3   30.30    3.40
  -3   1   3   32.50    3.60
   3   1  -3   36.20    3.20
   3  -1   3   37.40    3.60
   3  -1   3   36.30    3.50
   3  -1  -3   29.70    3.60
  -3   1  -3   32.20    3.30
  -3   1  -3   40.00    4.00
  -3  -1   3   29.00    2.80
  -3  -1   3   38.40    3.40
   4  -1   3   41.00    4.30
  -4   1   3   38.00    4.40
   4  -1   3   34.20    4.20
   4   1  -3   37.30    4.20
  -4  -1  -3   34.40    4.30
   4   1  -3   40.00    3.90
  -4   1   3   36.20    3.80
  -4  -1  -3   43.60    4.50
   4   1  -3   38.50    3.50
  -4  -1   3   31.60    3.60
  -4  -1   3   40.70    4.10
  -4   1  -3   34.50    4.10
   4  -1  -3   37.20    3.80
   4  -1  -3   40.70    3.90
   4  -1  -3   32.10    4.00
  -4   1  -3   39.30    4.40
   4   1   3   36.90    4.10
   4   1   3   39.40    4.30
   5   1  -3   76.69    5.00
  -5   1   3   98.59    6.40
   5   1  -3   87.29    5.90
  -5   1   3   70.29    5.90
   5  -1   3   73.19    5.80
  -5  -1  -3   76.09    6.10
   5   1  -3   76.59    5.30
  -5  -1  -3   72.99    5.90
   5  -1   3   77.99    5.90
  -5  -1   3   89.49    5.80
  -5  -1   3   81.19    5.60
   5   1   3   73.19    5.70
  -5   1  -3   80.69    5.90
   5  -1  -3   74.59    5.70
  -5   1  -3   72.29    5.80
   5  -1  -3   79.09    5.70
   5  -1  -3   73.89    6.10
   5   1   3   91.89    5.90
  -6   1   3   52.29    6.10
  -6   1   3   58.19    6.20
  -6  -1  -3   66.79    6.80
  -6  -1  -3   56.79    6.30
   6  -1   3   62.89    6.90
   6  -1   3   34.40    6.50
   6   1  -3   61.39    6.10
   6  -1   3   52.09    6.20
   6   1  -3   57.19    6.80
   6   1  -3   57.39    6.20
   6  -1  -3   59.79    6.30
  -6  -1   3   64.29    7.10
   6   1   3   57.29    6.80
   6   1   3   63.49    6.80
   6  -1  -3   56.29    6.20
  -6   1  -3   56.19    6.30
   6  -1  -3   49.60    6.30
  -6   1  -3   74.09    6.80
  -7   1   3   -0.90    5.50
   7   1  -3   -1.10    5.20
  -7  -1  -3   -7.00    6.20
   7  -1   3    3.80    6.20
   7   1  -3    2.80    5.20
  -7  -1   3    1.00    5.20
  -7   1  -3    3.40    6.10
  -7  -1   3   -0.70    4.50
   7  -1  -3    9.50    5.00
   7   1   3   11.30    5.40
   7   1   3   -1.90    6.30
  -8   1   3   21.50    5.10
   8   1  -3   13.00    6.60
   8   1  -3   12.90    7.00
   8  -1   3    1.40    5.40
  -8  -1  -3   16.00    4.80
  -8   1   3   12.70    7.20
   8  -1   3   17.70    7.40
   8  -1   3   21.90    5.50
   8   1   3    7.70   10.70
  -8   1  -3   10.60    8.20
  -8   1  -3    7.00    4.60
   8  -1  -3    8.50    5.30
   8   1   3   16.80    6.40
  -8  -1   3   18.30    5.40
   8   1   3   14.50    5.20
   8  -1  -3   18.60    7.30
  -8  -1   3   17.60    7.70
   8  -1  -3   22.70    6.30
   9   1  -3  -14.30    7.60
   9  -1   3   -8.00    7.90
   9   1  -3   16.90    7.70
   9  -1   3    9.10    6.80
   9   1  -3   -0.50    8.80
  -9   1   3  -10.50    8.00
   9  -1  -3    2.90    9.00
   9   1   3   12.90    7.20
   9   1   3   -6.70    8.80
   9   1   3   -3.40    6.90
  -9  -1   3   10.70    8.40
   9  -1  -3  -11.90    6.70
   0  -2  -3   19.90    2.50
   0   2   3   21.90    2.40
   0   2   3   21.80    2.50
   0  -2  -3   21.10    2.50
   0   2   3   19.40    2.40
   0  -2  -3   18.20    2.00
  -1  -2  -3  160.08    5.00
  -1   2   3  162.48    5.10
   1   2  -3  159.78    4.00
   1  -2   3  155.98    4.50
  -1   2   3  165.78    5.30
  -1   2   3  155.38    5.10
  -1  -2  -3  159.98    5.00
  -1   2  -3  156.78    4.40
   1   2   3  161.88    4.90
  -1  -2   3  163.08    4.00
   1  -2  -3  158.18    5.10
  -1   2  -3  160.28    4.30
   1   2   3  157.38    4.90
   1  -2  -3  160.88    5.30
   1  -2  -3  157.28    5.10
   2  -2   3  218.48    6.50
  -2   2   3  219.88    6.90
   2  -2   3  216.88    6.50
   2   2  -3  209.48    5.20
  -2  -2  -3  225.58    6.70
   2   2  -3  213.48    5.20
  -2   2   3  213.28    6.60
   2   2  -3  212.48    5.90
  -2  -2  -3  215.18    6.50
  -2   2   3  212.08    6.70
   2  -2  -3  210.48    6.60
   2  -2  -3  218.58    6.90
   2   2   3  220.18    7.40
   2  -2  -3  219.38    6.70
   2   2   3  205.48    6.40
  -2  -2   3  229.68    5.70
  -2  -2   3  216.98    5.70
  -2   2  -3  212.28    6.40
   3  -2   3   19.30    2.90
  -3  -2  -3   25.00    2.80
  -3   2   3   20.10    3.00
  -3   2   3   21.50    2.80
   3  -2   3   24.80    3.00
  -3   2   3   21.30    3.20
   3   2  -3   20.70    2.60
   3   2  -3   21.50    2.50
   3   2  -3   22.80    2.30
  -3  -2  -3   25.60    3.20
   3   2   3   21.20    2.90
   3  -2  -3   20.40    3.20
  -3   2  -3   21.20    2.70
   3   2   3   23.00    2.70
  -3  -2   3   21.40    2.40
   3  -2  -3   24.10    3.00
  -3   2  -3   24.70    3.10
   3  -2  -3   23.10    2.90
  -3  -2   3   21.20    2.50
   4  -2   3   15.60    3.10
   4   2  -3    5.90    3.00
  -4  -2  -3    8.50    3.10
   4  -2   3    9.80    3.00
  -4   2   3    4.20    2.80
   4   2  -3    9.30    2.30
  -4   2   3    7.60    3.10
  -4   2   3    9.30    2.70
   4   2  -3    9.20    2.10
  -4   2  -3   13.20    3.10
  -4   2  -3    9.30    2.90
   4  -2  -3    6.30    3.00
   4   2   3    4.00    2.60
   4  -2  -3    9.20    3.40
   4   2   3   11.60    2.60
  -4  -2   3    9.60    2.60
   4  -2  -3    9.40    3.00
  -4  -2   3   11.40    2.50
  -5  -2  -3   23.50    4.00
   5  -2   3   22.40    4.60
   5   2  -3   25.90    3.40
   5   2  -3   26.00    3.50
  -5   2   3   22.00    4.20
   5   2  -3   26.30    4.10
  -5   2   3   19.40    4.10
   5  -2   3   25.10    4.30
   5  -2   3   25.00    3.90
   5   2   3   25.50    4.10
   5   2   3   15.50    3.80
   5  -2  -3   21.50    4.00
  -5   2  -3   26.60    4.30
   5  -2  -3   24.20    4.40
   5  -2  -3   29.50    4.50
  -5  -2   3   26.60    3.90
  -5  -2   3   27.30    4.00
  -5   2  -3   29.20    4.10
  -6  -2  -3    5.90    4.40
   6  -2   3    4.80    4.90
  -6   2   3   -4.20    4.40
   6   2  -3   11.70    4.60
   6  -2   3    9.20    4.20
   6   2  -3    8.40    3.70
   6   2  -3    7.40    3.50
  -6  -2   3    6.80    4.10
   6  -2  -3    2.90    4.80
  -6   2  -3    9.20    4.90
  -6   2  -3   11.90    4.40
   6  -2  -3    3.80    4.40
   6   2   3    8.90    4.30
   6   2   3    7.40    4.50
   6  -2  -3    3.70    4.80
   7   2  -3    0.70    4.10
   7   2  -3   11.40    5.50
   7  -2   3    7.40    5.80
   7  -2   3    8.90    5.50
  -7  -2  -3    0.60    5.00
   7   2  -3    3.30    4.80
  -7   2   3    2.00    5.90
  -7   2  -3    4.40    6.30
   7  -2  -3    4.00    5.80
   7   2   3    0.60    5.00
   7  -2  -3   10.90    5.40
  -7  -2   3    6.20    6.50
   7   2   3    7.50    6.60
  -7  -2   3   10.30    5.10
   8  -2   3   -2.30    7.30
   8   2  -3   -1.50    5.00
  -8   2   3    1.50    4.50
  -8   2   3    7.40    7.50
   8  -2   3    6.40    4.90
   8  -2   3    4.00    4.50
   8   2  -3   -1.00    6.10
  -8  -2  -3   -7.00    4.50
  -8   2  -3    0.70    8.20
   8   2   3    1.70    6.80
   8   2   3    3.70    6.60
   8  -2  -3    7.10    5.10
   8  -2  -3    5.90    6.50
  -8  -2   3    0.10    7.00
  -8   2  -3    4.50    4.40
   8   2   3   -2.60    5.90
  -8  -2   3   12.00    5.70
   8  -2  -3    3.80    7.30
   9   2  -3   13.90    7.80
   9  -2   3    9.50    7.80
   9   2  -3   -7.90    8.70
   9   2  -3   -9.30    7.60
  -9   2   3   -1.90    7.40
  -9  -2   3    5.70    9.10
   9   2   3   -8.10    8.70
   9   2   3   16.60    8.10
   9  -2  -3    1.70    8.50
   9   2   3    1.90    7.00
   9  -2  -3   -3.30    6.80
   0  -3  -3   97.69    3.90
   0   3   3  109.39    4.00
   0  -3  -3  108.29    4.10
   0  -3  -3  108.59    4.20
   0   3   3  106.29    4.10
   0   3   3   99.59    3.80
  -1  -3  -3  237.88    6.80
  -1   3   3  235.28    6.70
  -1   3   3  238.18    6.80
  -1   3   3  237.88    6.90
  -1  -3  -3  231.58    6.70
   1  -3   3  232.38    6.10
   1  -3   3  231.38    6.10
   1  -3  -3  248.18    7.00
   1  -3  -3  233.88    6.80
   1   3   3  236.58    6.50
   1  -3  -3  229.98    7.00
  -1   3  -3  230.88    5.70
  -1   3  -3  229.48    5.60
   1   3   3  240.68    6.60
  -2   3   3   59.99    3.70
   2   3  -3   62.39    2.80
   2  -3   3   74.59    3.80
  -2  -3  -3   65.09    4.00
   2  -3   3   70.79    3.70
  -2  -3  -3   61.49    3.70
   2   3   3   60.39    3.80
   2  -3  -3   63.39    3.90
  -2  -3   3   61.79    2.60
  -2   3  -3   65.09    3.50
   2  -3  -3   61.99    4.00
  -2  -3   3   69.89    2.50
   2   3   3   64.19    3.50
   2  -3  -3   67.49    4.20
   3   3  -3  102.89    3.30
  -3   3   3  109.59    5.30
  -3  -3  -3  104.49    5.00
  -3   3   3  107.09    5.30
  -3  -3  -3  107.59    5.10
   3   3  -3  106.09    4.50
  -3   3   3  110.59    5.10
   3  -3   3  101.19    5.10
   3  -3   3  109.29    5.20
   3   3  -3  104.69    3.30
   3  -3   3  106.79    5.40
  -3  -3   3  109.89    4.30
   3  -3  -3   99.49    5.30
   3  -3  -3   99.29    5.50
  -3   3  -3  104.49    5.00
  -3   3  -3  102.59    4.70
  -3  -3   3  102.19    4.00
   3   3   3  106.99    5.00
   3   3   3  112.99    4.80
   3  -3  -3  106.49    5.20
   4   3  -3    3.50    1.70
   4  -3   3    1.70    2.80
  -4  -3  -3    1.00    2.70
   4  -3   3    5.40    2.90
  -4   3   3    2.00    2.50
   4   3  -3    5.20    2.60
   4  -3   3    0.60    3.20
  -4   3   3   -0.50    3.00
   4   3  -3    3.90    1.70
  -4   3   3    0.00    2.90
  -4   3  -3    4.90    2.90
   4   3   3    3.40    2.30
   4  -3  -3    1.20    3.40
   4  -3  -3    4.80    4.20
  -4  -3   3    4.30    2.10
   4  -3  -3    0.20    3.00
   4   3   3    1.10    2.40
  -4  -3   3    0.00    2.20
  -4   3  -3    5.10    2.70
  -5  -3  -3    4.60    3.50
   5   3  -3    1.70    2.30
   5  -3   3    6.20    3.90
   5   3  -3    5.30    3.30
   5  -3   3    8.20    3.70
  -5   3   3   14.80    3.90
   5  -3   3    6.30    4.20
  -5   3   3    9.70    4.00
   5   3  -3    8.20    2.60
   5  -3  -3    1.70    3.50
  -5   3  -3    8.20    3.80
  -5   3  -3    7.00    3.50
   5  -3  -3    9.50    4.10
   5   3   3   10.00    3.50
   5   3   3   10.80    3.20
  -5  -3   3    7.00    3.30
  -5  -3   3    5.80    3.20
   5  -3  -3    6.30    3.90
  -6  -3  -3   21.30    5.00
   6   3  -3   23.60    4.80
   6   3  -3   13.60    3.40
   6  -3   3   25.10    5.80
   6   3  -3   17.70    4.00
  -6   3   3   16.60    5.40
   6  -3   3   23.10    5.40
  -6   3  -3   12.90    5.30
   6   3   3   15.20    4.40
  -6  -3   3   12.10    7.20
  -6  -3   3   17.00    4.60
  -6   3  -3   18.50    4.90
   6   3   3   19.90    4.60
   6  -3  -3   17.80    5.70
   6  -3  -3   16.10    4.60
   7   3  -3   10.40    4.80
   7   3  -3   11.70    5.40
   7  -3   3   13.50    5.10
  -7   3   3    3.80    6.20
  -7  -3  -3    5.70    5.40
   7   3  -3    8.40    4.00
   7  -3   3   11.90    6.50
  -7  -3   3   11.60    5.80
   7  -3  -3   12.40    5.60
   7   3   3   -0.10    4.70
   7   3   3    4.30    5.40
   7  -3  -3    7.40    6.20
  -7   3  -3   10.30    6.50
  -7   3  -3    0.10    6.20
  -8  -3  -3   -5.20    4.70
   8  -3   3   -0.10    8.00
   8   3  -3    3.10    6.40
  -8   3   3    7.10    7.60
   8   3  -3   -4.60    6.30
  -8   3   3    7.80    4.90
   8  -3   3   -3.30    4.50
   8  -3   3   -5.60    5.10
  -8   3  -3   -1.60    8.30
   8   3   3   -3.90    6.20
   8  -3  -3    6.00    8.00
   8  -3  -3    8.60    6.00
  -8  -3   3    4.00    5.90
  -8  -3   3    4.20    7.20
  -8   3  -3    0.90    4.80
   8   3   3    1.40    6.90
   8  -3  -3    5.70    5.20
   9  -3   3    2.50    7.70
   9   3  -3   10.10    7.80
   9   3  -3   11.00    9.60
  -9  -3  -3    7.40    8.20
  -9   3   3   -9.60    7.60
  -9  -3   3    2.30    9.80
   9   3   3    0.40    7.60
   9   3   3   13.50    9.20
   9   3   3   -4.50    8.50
   9  -3  -3  -11.10    7.50
   0   4   3   80.69    3.80
   0  -4  -3   76.19    3.90
   0  -4   3   70.99    2.00
   0   4   3   77.79    3.40
   0  -4  -3   79.29    3.70
   0  -4  -3   79.79    4.00
   0  -4   3   74.49    2.20
   0   4   3   76.99    3.70
  -1   4   3   50.39    3.50
   1  -4   3   41.40    2.80
   1  -4   3   44.60    2.60
  -1   4   3   51.69    3.40
   1  -4   3   45.50    2.50
  -1   4   3   48.20    3.40
   1  -4  -3   43.40    3.40
  -1   4  -3   54.09    1.70
  -1   4  -3   49.10    1.80
   1  -4  -3   53.39    3.80
   1  -4  -3   55.49    3.40
   2   4  -3   71.19    2.80
  -2  -4  -3   73.99    4.10
  -2   4   3   78.19    4.40
   2  -4   3   71.99    3.80
  -2   4   3   72.99    4.10
  -2  -4  -3   71.19    3.80
  -2   4   3   80.69    4.50
   2  -4   3   73.79    4.30
   2  -4   3   76.09    4.10
   2   4   3   79.89    3.90
   2  -4  -3   78.99    4.70
   2  -4  -3   75.39    4.50
  -2   4  -3   75.19    3.60
   2   4   3   71.29    3.60
  -2  -4   3   72.89    2.50
   2  -4  -3   68.99    4.40
  -2  -4   3   73.29    2.60
  -3   4   3   36.90    4.10
  -3  -4  -3   35.10    3.80
   3   4  -3   31.80    3.00
  -3   4   3   44.10    4.40
  -3   4   3   37.00    3.90
   3  -4   3   33.90    3.70
   3  -4   3   39.50    4.00
  -3  -4  -3   32.60    4.10
   3  -4   3   34.40    3.60
   3  -4  -3   45.30    4.30
   3   4   3   29.70    3.50
  -3  -4   3   34.00    2.90
  -3  -4   3   31.50    2.70
  -3   4  -3   32.90    3.30
   3   4   3   35.60    3.20
   3  -4  -3   44.20    4.50
   3  -4  -3   49.80    4.60
  -3   4  -3   30.70    3.80
   4  -4   3   55.69    5.10
  -4  -4  -3   59.49    4.90
   4   4  -3   56.59    2.60
  -4   4   3   73.29    5.80
   4  -4   3   62.89    5.30
   4   4  -3   64.09    4.40
   4   4  -3   65.09    2.80
  -4  -4  -3   68.79    5.40
   4  -4   3   66.39    5.50
  -4   4  -3   53.99    5.10
   4   4   3   61.29    4.20
   4   4   3   59.79    4.60
  -4  -4   3   53.69    4.00
  -4  -4   3   62.89    4.30
  -4   4  -3   62.09    5.00
   5  -4   3    7.90    4.10
   5  -4   3    5.80    4.10
   5  -4   3    3.90    4.20
  -5  -4  -3    7.40    3.90
   5   4  -3    5.70    2.00
  -5   4   3    9.20    4.30
  -5  -4  -3    5.60    3.80
   5   4  -3    9.70    2.30
  -5   4   3   11.80    3.90
   5   4  -3    6.50    3.20
   5  -4  -3    9.10    5.50
   5  -4  -3   18.30    4.60
  -5   4  -3    3.50    3.80
   5   4   3    7.80    3.20
  -5   4  -3    3.30    3.60
  -5  -4   3    6.20    3.20
  -5  -4   3    8.70    3.40
   5  -4  -3    8.50    4.50
   5   4   3    4.60    3.20
   6   4  -3   17.70    4.30
  -6  -4  -3   24.80    5.20
   6  -4   3   15.00    5.70
  -6  -4  -3   18.40    5.40
   6   4  -3   19.80    3.60
  -6   4   3   22.00    5.90
   6   4  -3   24.60    3.40
  -6   4  -3   14.90    5.20
   6   4   3   15.90    4.70
  -6   4  -3   15.90    5.50
   6   4   3   21.70    4.10
  -6  -4   3   20.30    4.70
   7   4  -3    1.40    4.10
  -7   4   3    9.80    6.80
  -7   4   3    9.60    4.90
   7   4  -3   14.40    5.50
  -7  -4  -3   12.60    5.80
   7  -4   3   13.20    7.00
   7  -4   3    7.80    4.60
   7   4  -3   10.30    3.80
  -7  -4  -3   -1.40    5.80
   7  -4  -3    2.50    7.70
   7  -4  -3   15.90    5.00
  -7  -4   3   -4.80    5.50
  -7   4  -3    5.40    5.80
  -7   4  -3    1.60    6.40
   7   4   3   10.30    5.00
   7   4   3   14.20    5.60
   7  -4  -3    4.60    6.60
   8  -4   3   15.30    5.80
   8   4  -3    8.70    6.00
  -8  -4  -3    1.10    5.30
   8  -4   3    5.00    8.60
  -8  -4  -3    7.60    7.60
   8  -4   3   -5.50    4.80
  -8   4   3    8.50    5.50
  -8   4   3    7.50    8.40
   8   4  -3    1.50    6.40
   8   4  -3    9.00    4.20
  -8   4  -3    6.20    5.80
   8  -4  -3    1.40    7.90
   8   4   3   -9.70    6.80
   8   4   3   -0.10    7.00
  -8   4  -3    1.20    9.10
   8  -4  -3   -2.30    5.10
   8  -4  -3    6.90    4.60
  -8  -4   3    3.50    7.40
  -8  -4   3  -12.10    6.10
   9   4  -3  -12.80    7.70
   9  -4   3  -11.10    8.10
   9   4  -3   -5.70   10.10
  -9  -4  -3   -7.10    8.00
   9  -4  -3    9.80    7.90
   9   4   3   25.00   10.70
   9   4   3   -5.90    8.60
   9   4   3   -0.20    8.10
  -9  -4   3   -4.90    9.50
   0  -5   3    2.80    0.80
   0  -5  -3    1.60    1.80
   0  -5  -3    1.00    2.20
   0   5   3    1.60    1.60
   0   5   3    1.40    1.90
   0  -5  -3   -0.40    2.10
   0  -5   3    2.00    0.80
   0  -5   3    2.60    0.80
   0   5   3    5.90    1.90
   1  -5   3   98.89    3.60
  -1  -5  -3  102.69    4.60
   1  -5   3   94.59    3.80
   1  -5   3   96.69    3.70
  -1  -5  -3   94.49    4.40
  -1   5   3   94.49    4.60
  -1   5   3   91.59    4.50
  -1   5   3   97.39    4.30
   1   5   3  102.49    4.30
   1   5   3  106.29    3.90
   1  -5  -3   90.69    4.50
   1   5   3  108.29    4.20
   1  -5  -3   96.79    4.80
   1  -5  -3   88.39    4.60
  -2  -5  -3   40.80    3.50
   2  -5   3   43.50    3.80
   2   5  -3   40.80    1.90
  -2   5   3   45.20    3.50
  -2  -5  -3   45.40    4.00
   2  -5   3   43.90    3.60
  -2   5   3   42.60    3.80
   2  -5   3   39.50    3.30
  -2   5   3   45.20    3.90
   2  -5  -3   44.10    4.00
  -2   5  -3   37.30    2.90
   2  -5  -3   37.80    3.90
   2   5   3   42.70    2.90
   2  -5  -3   48.30    4.30
  -2  -5   3   44.40    2.00
  -2  -5   3   42.80    2.00
   2   5   3   43.50    3.40
  -3  -5  -3   13.70    2.70
  -3  -5  -3   11.50    2.80
  -3   5   3   13.70    3.10
  -3   5   3   14.80    3.40
   3  -5   3    9.80    2.90
   3  -5   3   14.80    3.10
   3   5  -3   13.50    1.90
  -3   5   3   13.00    3.00
   3  -5   3   15.40    3.30
   3  -5  -3   15.20    3.20
  -3  -5   3   12.40    1.90
  -3  -5   3   12.20    2.00
   3   5   3   11.20    2.10
   3  -5  -3   13.70    3.40
  -3   5  -3   15.40    2.60
   3  -5  -3   11.80    3.30
   3   5   3   10.60    2.40
  -3   5  -3   14.20    2.80
   4  -5   3    7.00    3.50
   4   5  -3    8.30    2.50
  -4   5   3    7.50    3.30
   4  -5   3    4.70    3.40
  -4  -5  -3   11.40    3.40
  -4   5   3    4.50    3.20
   4  -5   3    3.70    3.20
  -4   5   3   10.10    4.00
  -4  -5  -3    7.00    3.30
   4   5   3    7.90    2.80
  -4  -5   3    7.20    2.40
  -4   5  -3    6.20    3.20
   4  -5  -3    8.70    3.50
   4   5   3    5.90    2.60
  -4  -5   3    9.90    2.50
  -4   5  -3    8.20    3.10
   4  -5  -3    8.20    4.00
   4  -5  -3    5.90    3.50
  -5  -5  -3    6.00    4.00
   5   5  -3    2.10    2.70
   5  -5   3    3.60    4.30
   5  -5   3   -0.60    4.30
   5   5  -3    2.00    1.40
  -5   5   3    6.10    4.40
   5   5  -3   -0.10    1.50
  -5  -5  -3    2.70    3.80
   5  -5  -3    5.00    4.80
  -5   5  -3    3.50    3.90
   5   5   3   -0.10    3.30
  -5  -5   3    5.60    3.40
   5  -5  -3   -5.40    4.00
  -5  -5   3    0.10    3.00
  -5   5  -3    2.00    3.90
   5   5   3    4.80    3.00
   5  -5  -3    5.90    4.60
  -6   5   3    6.00    5.20
   6   5  -3    1.90    2.10
   6   5  -3    2.90    3.80
   6  -5   3    4.70    4.50
   6  -5   3    0.10    5.50
  -6  -5  -3   -0.70    5.00
   6  -5   3   -8.00    4.70
  -6  -5  -3    5.80    5.30
   6   5  -3    1.60    2.30
   6  -5  -3    7.70    4.80
   6   5   3   -4.60    4.00
  -6   5  -3    1.50    4.60
   6   5   3    0.10    3.50
   6  -5  -3   -4.10    5.50
  -6  -5   3    0.80    4.60
  -6   5  -3    3.00    5.50
  -7  -5  -3    4.70    6.00
   7  -5   3    7.60    5.20
  -7   5   3    7.90    5.30
   7   5  -3    0.80    5.50
  -7  -5  -3    1.80    5.70
   7  -5   3    6.70    7.10
   7   5  -3   -0.40    3.50
   7  -5   3   -2.10    4.40
   7   5  -3   -1.00    2.80
  -7   5   3    6.00    6.40
   7   5   3   12.30    5.60
   7  -5  -3    0.70    6.70
   7  -5  -3    3.90    4.40
   7  -5  -3    8.40    4.60
  -7   5  -3    7.20    5.80
   7   5   3   -3.00    4.80
  -7  -5   3    3.30    9.50
  -7   5  -3    7.20    7.20
  -7  -5   3    1.20    5.70
   8  -5   3    3.90    8.70
   8  -5   3  -13.10    5.90
  -8   5   3  -13.00    8.00
  -8   5   3   -2.00    5.20
   8   5  -3   -0.10    5.10
  -8  -5  -3    9.30    7.10
   8  -5   3    6.90    5.00
  -8  -5  -3   -6.10    8.60
   8   5  -3    0.40    3.40
   8   5  -3   -4.50    5.90
   8  -5  -3    5.50    5.30
  -8  -5   3    0.50    7.30
  -8   5  -3    2.00    9.70
   8   5   3    4.20    7.20
  -8  -5   3   -9.60    7.60
   8  -5  -3   -3.00    8.30
  -8   5  -3   -2.10    6.50
   8   5   3   -7.10    5.90
   8  -5  -3   -5.70    5.90
   0  -6  -3  114.79    5.30
   0  -6   3  111.49    3.50
   0   6   3  111.29    4.70
   0  -6   3  113.09    3.50
   0   6   3  111.49    4.30
   0  -6  -3  109.99    5.00
   0  -6  -3  110.19    5.30
   0   6   3  113.59    4.60
   0  -6   3  110.19    3.20
  -1   6   3    3.20    1.80
   1  -6   3    3.00    1.70
  -1   6   3    2.70    2.30
   1  -6   3    2.30    1.70
  -1   6   3    5.10    2.30
  -1  -6  -3    2.80    2.10
   1  -6   3    2.70    1.60
  -1  -6  -3    0.70    2.00
   1  -6  -3    4.10    2.50
  -1  -6   3    3.50    0.80
  -1  -6   3    3.70    0.90
   1   6   3    3.10    1.50
   1   6   3    3.10    1.80
   1  -6  -3    5.00    2.50
   1  -6  -3    4.10    2.30
   1   6   3    0.20    1.90
  -2   6   3   -1.00    2.50
  -2  -6  -3    2.10    2.30
   2   6  -3    4.10    0.80
  -2   6   3    3.60    2.60
  -2  -6  -3    2.20    2.40
   2  -6   3    3.60    2.40
   2  -6   3    4.80    2.30
  -2   6   3    4.40    2.20
   2   6  -3    3.90    0.90
   2  -6   3   -1.60    2.10
   2   6   3    3.00    1.90
   2  -6  -3    0.50    2.70
  -2  -6   3    3.60    1.10
  -2  -6   3    4.40    1.30
   2  -6  -3    0.40    2.70
   2   6   3    2.10    1.60
  -2   6  -3    4.90    1.50
   2  -6  -3   -0.40    2.60
   2   6   3    3.20    2.00
  -2   6  -3    6.20    1.60
  -3   6   3    4.40    2.80
   3  -6   3    2.20    3.00
  -3   6   3    1.30    3.00
   3  -6   3    3.80    2.50
   3  -6   3    3.30    2.80
  -3  -6  -3    0.10    2.70
  -3  -6  -3   -1.50    2.40
   3   6  -3    2.40    1.40
  -3   6   3   -5.00    3.00
  -3   6  -3    1.00    2.30
   3  -6  -3   -6.20    2.70
  -3  -6   3    3.50    1.80
   3   6   3   -0.40    1.90
   3  -6  -3    1.10    3.20
  -3  -6   3    2.30    1.70
   3  -6  -3   -0.40    3.40
   3   6   3    0.10    2.10
  -4  -6  -3   24.90    4.00
   4  -6   3   23.00    4.20
   4  -6   3   26.80    4.60
   4   6  -3   21.50    2.70
   4  -6   3   26.30    4.30
  -4  -6  -3   28.70    4.30
  -4   6  -3   25.70    3.80
  -4  -6   3   20.90    2.90
   4   6   3   25.50    3.10
  -4  -6   3   21.20    3.00
  -4   6  -3   22.90    3.90
   4   6   3   21.80    3.10
   5  -6   3   19.00    4.80
   5  -6   3   15.10    5.00
  -5   6   3   12.90    5.00
  -5  -6  -3   19.40    5.00
   5  -6   3   15.20    5.40
   5   6  -3   17.70    3.40
  -5   6   3   19.30    5.10
   5   6   3   15.90    3.30
  -5  -6   3   21.10    3.90
  -5  -6   3   18.60    3.60
   5  -6  -3   14.70    5.00
  -5   6  -3   21.30    4.50
   5  -6  -3   21.90    5.40
   5   6   3   12.80    3.70
  -5   6  -3   17.00    4.70
   5  -6  -3   13.30    5.80
  -6  -6  -3    5.10    5.50
   6  -6   3   12.10    6.30
  -6   6   3   11.10    6.20
   6   6  -3    4.50    4.20
   6  -6   3   10.90    5.50
   6  -6   3   12.10    5.70
  -6  -6  -3   10.30    6.80
   6  -6  -3   12.40    5.30
  -6   6  -3    6.10    6.10
   6   6   3    6.10    5.20
   6  -6  -3   16.10    6.60
  -6   6  -3   15.20    4.90
  -6  -6   3    9.30    6.40
   6   6   3    6.50    4.40
  -6  -6   3    5.90    5.20
  -7  -6  -3    3.00    6.70
  -7  -6  -3    8.00    6.40
   7   6  -3   15.30    5.50
  -7   6   3   -3.00    7.00
  -7   6   3   16.00    6.50
   7  -6   3    8.40    7.60
   7  -6   3   18.50    5.10
   7  -6   3   15.80    6.40
   7   6   3    5.10    5.50
  -7   6  -3    3.90    7.60
  -7  -6   3   13.60    6.40
   7  -6  -3   -7.70    7.10
   7  -6  -3   11.20    5.30
   7   6   3    6.30    4.40
  -7   6  -3   18.00    6.60
  -7  -6   3    6.80    6.30
   7  -6  -3   11.00    4.50
  -8   6   3    2.90    8.20
   8   6  -3   19.30    7.70
  -8  -6  -3    8.10    8.10
  -8  -6  -3  -14.10    8.80
  -8   6   3   -4.60    6.80
   8  -6   3  -14.60    7.70
   8  -6   3    7.30    8.00
  -8   6  -3   -5.60    7.10
  -8  -6   3   -9.80    7.40
   8   6   3    4.50    8.80
   8  -6  -3   14.50    8.40
  -8  -6   3   -0.80    8.60
   8   6   3    6.20    8.20
   0  -7   3   31.60    1.90
   0   7   3   31.00    3.20
   0  -7   3   32.80    2.60
   0  -7  -3   24.20    3.10
   0   7   3   31.20    2.90
   0  -7  -3   33.20    4.10
   0  -7   3   27.60    2.50
   0  -7  -3   27.90    3.30
   0   7   3   29.70    3.20
  -1  -7  -3   67.69    4.50
  -1  -7  -3   74.09    4.50
  -1   7   3   54.79    3.80
   1  -7   3   50.69    3.40
   1  -7   3   60.99    3.60
   1  -7   3   56.19    3.70
   1   7   3   61.09    3.30
   1  -7  -3   60.49    5.10
   1   7   3   67.49    4.30
  -1  -7   3   55.19    2.70
   1  -7  -3   62.99    4.60
   1  -7  -3   75.09    4.70
  -1  -7   3   54.69    2.50
  -2  -7  -3    4.50    2.80
  -2  -7  -3    5.10    2.80
  -2   7   3    5.90    2.60
  -2   7   3    5.60    3.10
   2  -7   3    5.30    2.40
  -2   7   3    2.70    2.60
   2  -7   3    6.20    2.70
   2  -7   3    2.10    2.20
  -2  -7   3    2.80    1.50
   2  -7  -3    1.60    2.90
   2   7   3    4.60    1.70
   2   7   3    5.40    2.50
   2  -7  -3    0.40    3.20
   2  -7  -3    2.60    3.10
   2   7   3    2.40    1.70
  -2  -7   3    3.30    1.40
  -2   7  -3    5.20    1.10
  -2   7  -3    4.80    1.40
   3  -7   3   72.19    6.10
  -3   7   3   73.89    6.60
  -3   7   3   73.29    6.50
   3  -7   3   69.19    5.50
  -3  -7  -3   65.39    5.60
   3  -7   3   68.19    5.70
  -3  -7  -3   72.59    5.70
   3   7  -3   63.99    3.00
  -3   7   3   74.79    5.60
   3   7   3   69.19    3.80
  -3  -7   3   68.49    3.90
   3   7   3   71.49    3.90
  -3   7  -3   69.39    4.20
   3  -7  -3   77.29    6.10
   3  -7  -3   70.49    6.10
   3  -7  -3   83.89    6.50
  -4   7   3    8.40    4.20
   4  -7   3   17.90    4.20
   4   7  -3   13.10    2.40
   4  -7   3   15.60    4.80
  -4   7   3    5.40    4.00
   4  -7   3   16.10    4.10
  -4   7   3   10.50    5.00
  -4  -7  -3    8.50    3.70
  -4  -7  -3    8.80    4.00
  -4   7  -3   11.40    3.10
   4  -7  -3    7.20    4.90
   4   7   3   12.10    2.60
  -4  -7   3    9.00    3.00
   4   7   3    9.20    2.60
   4  -7  -3   10.80    4.70
  -4  -7   3    6.40    2.70
  -5  -7  -3   29.00    5.40
  -5  -7  -3   27.00    5.50
  -5   7   3   24.50    6.00
   5  -7   3   26.70    6.10
  -5   7   3   27.90    5.50
   5  -7   3   29.50    6.10
   5  -7   3   25.80    6.00
   5   7  -3   27.90    3.80
  -5  -7   3   26.90    4.60
  -5  -7   3   25.40    4.20
   5   7   3   26.00    3.70
   5  -7  -3   30.70    6.40
   5   7   3   26.70    3.60
  -5   7  -3   29.40    5.50
   5  -7  -3   29.80    6.40
   5  -7  -3   29.10    5.70
  -5   7  -3   34.00    4.80
  -6  -7  -3    1.60    5.50
   6  -7   3    2.20    5.80
  -6   7   3   13.50    6.50
   6  -7   3    4.00    5.20
   6  -7   3   -8.50    6.10
  -6  -7  -3   10.30    6.30
   6   7  -3    0.90    3.80
   6   7   3   -0.60    3.20
  -6  -7   3    0.00    5.10
  -6  -7   3    7.60    5.00
   6  -7  -3   10.40    6.80
  -6   7  -3   -2.30    7.60
   6  -7  -3    8.00    6.00
  -6   7  -3   -0.90    4.80
   6  -7  -3   -5.10    4.10
   6   7   3    2.50    4.00
  -7  -7  -3    6.90    6.30
  -7   7   3   18.90    8.20
   7   7  -3   18.40    6.30
  -7   7   3   17.00    7.20
   7  -7   3    8.40    6.90
  -7  -7  -3    9.70    8.10
   7  -7   3   11.90    5.50
   7  -7   3   13.50    8.40
   7  -7  -3   13.40    8.40
  -7   7  -3   15.80    7.40
   7  -7  -3   31.00    5.10
   7   7   3   14.10    5.80
   7   7   3   16.60    4.10
  -7  -7   3   18.00    7.70
   7  -7  -3   11.80    5.80
  -7  -7   3   30.70    8.30
   8  -7   3    3.50    8.20
  -8   7   3   11.90    9.40
  -8  -7  -3   -9.60   10.00
  -8   7   3   11.50    8.00
   8   7  -3    6.60    9.80
  -8  -7   3    0.10    8.40
   8   7   3   -3.70    7.60
  -8   7  -3   -1.70    7.30
   8  -7  -3   14.20    8.70
   8   7   3   26.10    5.00
   0   8   3    1.30    2.70
   0  -8   3   -2.00    1.80
   0  -8  -3    1.40    2.60
   0  -8   3    0.10    1.70
   0   8   3   -1.90    1.80
   0   8   3    0.50    1.80
   0  -8  -3    0.60    2.80
  -1  -8  -3   48.20    4.50
   1  -8   3   41.90    3.80
  -1  -8  -3   56.19    4.90
   1  -8   3   49.99    4.10
   1  -8   3   46.90    3.70
  -1   8   3   41.30    3.90
  -1   8   3   41.40    4.00
  -1   8   3   44.40    4.80
  -1  -8   3   46.40    3.20
   1  -8  -3   44.00    4.80
  -1  -8   3   48.30    2.90
   1  -8  -3   44.80    5.40
   1   8   3   48.50    3.30
   1   8   3   43.40    4.50
   1  -8  -3   45.80    4.60
   2  -8   3   53.89    5.30
  -2  -8  -3   59.89    5.20
  -2   8   3   46.90    4.60
   2  -8   3   48.80    4.70
  -2   8   3   44.70    5.40
  -2   8   3   56.49    5.10
   2  -8   3   44.50    4.60
  -2  -8  -3   53.49    5.40
   2  -8  -3   51.59    5.40
   2  -8  -3   51.89    5.30
  -2  -8   3   46.10    3.20
   2   8   3   52.09    2.90
   2   8   3   56.59    5.00
   2  -8  -3   46.60    5.10
   2   8   3   50.09    3.10
  -2  -8   3   52.49    3.40
  -3   8   3    9.80    3.90
   3  -8   3    9.80    3.60
   3   8  -3   13.30    1.70
  -3  -8  -3   17.40    4.00
   3   8  -3   13.50    1.40
  -3  -8  -3   19.10    3.80
   3  -8   3   12.90    4.10
  -3   8   3   12.20    3.40
   3  -8   3   10.50    3.80
  -3   8   3    5.80    4.30
  -3  -8   3   13.50    2.50
  -3  -8   3   13.30    2.70
  -3   8  -3   16.00    2.70
  -3   8  -3   11.70    2.20
   3   8   3   12.70    1.90
   3  -8  -3   18.30    5.10
   3  -8  -3    8.20    4.30
   3   8   3   16.60    2.20
   3   8   3   12.70    3.80
   4   8  -3   67.79    4.20
   4  -8   3   74.59    7.40
  -4   8   3   66.99    6.80
  -4   8   3   68.39    8.80
   4  -8   3   65.09    8.20
  -4  -8  -3   68.69    6.60
  -4   8   3   66.09    6.70
  -4  -8  -3   80.69    7.60
   4  -8   3   63.99    7.10
   4   8   3   74.99    3.80
  -4   8  -3   78.39    5.50
  -4  -8   3   79.99    5.30
   4   8   3   82.89    4.10
   4  -8  -3   65.49    8.10
   4  -8  -3   73.99    9.00
   4  -8  -3   79.09    8.20
   5  -8   3   38.90    7.00
  -5  -8  -3   42.60    6.50
   5  -8   3   34.00    6.50
  -5   8   3   38.70    5.80
  -5   8   3   44.50    7.70
  -5  -8  -3   34.40    5.70
   5  -8   3   39.80    6.40
   5   8  -3   38.30    4.70
  -5  -8   3   35.00    4.80
   5  -8  -3   46.50    7.30
   5   8   3   33.20    3.70
   5  -8  -3   47.10    7.20
   5  -8  -3   45.20    6.00
  -5   8  -3   37.50    5.10
   5   8   3   36.20    4.20
  -6  -8  -3   -1.90    5.60
  -6  -8  -3   -0.30    6.20
  -6   8   3   10.30    6.80
  -6   8   3   -1.40    6.70
   6  -8   3  -10.30    7.00
   6   8  -3    4.10    3.90
   6  -8   3    4.80    6.30
   6  -8   3   18.00    5.80
  -6  -8   3    2.70    5.70
  -6   8  -3   15.60    5.10
   6  -8  -3  -12.30    6.90
   6  -8  -3   19.00    4.90
   6  -8  -3    9.00    6.60
   6   8   3    3.80    2.90
   6   8   3    1.70    3.50
  -7   8   3   17.10    7.30
   7   8  -3    3.00    7.10
  -7  -8  -3   10.10    8.20
  -7   8   3  -12.50    8.70
  -7  -8  -3  -14.40    7.60
   7  -8   3    7.20    5.70
   7  -8   3   -1.00    9.10
   7  -8   3    3.20    8.00
   7   8   3    6.50    5.00
  -7   8  -3    8.40    7.10
   7  -8  -3   14.40    9.00
   7  -8  -3   -8.20    7.10
  -7  -8   3    8.50    7.90
   7   8   3    3.60    3.10
   0  -9  -3    4.40    3.30
   0   9   3    0.20    1.80
   0  -9  -3    0.20    2.90
   0   9   3    6.20    3.40
   0  -9   3    1.20    2.50
   0  -9   3   -0.30    2.20
   0   9   3    1.40    2.00
  -1   9   3   79.09    4.50
  -1  -9  -3   77.49    6.30
  -1   9   3   78.09    4.80
  -1   9   3   75.89    6.20
   1  -9   3   81.69    4.40
  -1  -9  -3   80.29    5.80
   1  -9   3   72.69    5.30
   1  -9   3   75.59    4.90
  -1  -9   3   72.89    4.00
   1  -9  -3   73.89    6.70
   1  -9  -3   74.49    6.10
   1   9   3   75.59    2.90
   1   9   3   82.29    3.30
   1  -9  -3   81.79    6.00
  -1  -9   3   76.79    4.50
   1   9   3   82.29    5.80
   2  -9   3   78.19    5.80
   2  -9   3   81.69    5.40
  -2  -9  -3   79.49    5.70
   2  -9   3   75.09    6.40
  -2  -9  -3   63.49    6.50
  -2   9   3   71.79    5.90
  -2   9   3   83.09    5.20
  -2   9   3   72.89    7.10
   2  -9  -3   79.29    6.50
  -2  -9   3   75.49    4.50
   2   9   3   70.89    5.90
  -2  -9   3   71.09    4.20
   2  -9  -3   68.89    7.20
  -3  -9  -3   83.39    6.60
  -3   9   3  101.09    7.10
  -3   9   3  109.19    7.80
   3  -9   3   80.99    6.40
  -3   9   3   96.59    6.80
  -3  -9  -3   88.49    7.30
   3  -9   3   83.09    7.70
   3  -9   3   77.59    6.70
   3  -9  -3   98.79    9.10
  -3  -9   3   78.89    5.20
   3   9   3   87.09    6.60
  -3  -9   3   77.09    5.00
   3  -9  -3   94.09    8.40
  -3   9  -3   81.19    3.90
  -3   9  -3   80.69    3.50
   4   9  -3   51.49    3.50
  -4  -9  -3   49.60    5.90
   4  -9   3   57.79    7.30
  -4  -9  -3   49.30    6.30
  -4   9   3   59.59    7.50
   4   9  -3   52.49    3.10
   4  -9   3   62.19    6.80
  -4   9   3   53.49    6.30
  -4   9   3   56.59    6.60
  -4  -9   3   58.59    6.00
   4   9   3   53.89    5.70
  -4   9  -3   43.40    4.60
   4  -9  -3   70.69    8.60
  -4   9  -3   54.49    5.10
   4  -9  -3   52.59    7.40
  -4  -9   3   63.39    5.60
   4  -9  -3   57.29    6.70
   5  -9   3   10.00    6.60
  -5  -9  -3   13.00    5.90
   5  -9   3   14.70    5.80
   5  -9   3   28.30    7.40
  -5  -9  -3   12.70    6.90
  -5   9   3   27.70    6.00
   5   9  -3   19.40    3.30
  -5   9   3   11.60    8.00
   5  -9  -3   16.80    6.70
  -5   9  -3   21.20    4.30
   5  -9  -3    8.80    5.30
   5  -9  -3   21.60    7.40
  -5  -9   3   22.70    5.20
  -5  -9   3   19.40    4.90
  -6   9   3    3.10    6.80
   6   9  -3   10.60    4.00
  -6   9   3   -3.00    7.50
  -6  -9  -3   -0.20    6.90
   6  -9   3    9.30    6.20
  -6  -9  -3    2.50    7.50
   6  -9   3   13.40    7.50
   6  -9   3   -0.40    8.30
  -6  -9   3    3.60    6.30
  -6  -9   3   12.70    7.20
   6  -9  -3    6.80    5.00
   6  -9  -3   -0.90    6.70
   6  -9  -3    1.60    8.30
  -6   9  -3   -5.70    5.10
  -7   9   3   -5.80    8.90
  -7  -9  -3    5.00    8.60
   7  -9   3   -7.90    8.60
  -7   9   3   -4.20    7.70
   7   9  -3   20.50    7.30
  -7  -9  -3    6.00    8.20
   7  -9   3    7.90   10.20
  -7   9  -3   -2.90    7.80
  -7  -9   3    6.40    8.20
  -7  -9   3   11.70    9.10
   7  -9  -3    4.20    8.50
   0 -10   3   39.90    4.40
   0  10   3   50.49    5.20
   0 -10   3   46.10    5.00
   0 -10  -3   46.20    5.40
   0  10   3   49.99    3.00
   0 -10  -3   48.10    5.90
  -1  10   3   50.79    4.10
   1 -10   3   54.39    6.10
  -1  10   3   41.30    4.30
   1 -10   3   56.59    4.40
  -1 -10  -3   48.30    6.00
   1 -10   3   42.50    5.00
  -1  10   3   48.20    5.60
  -1 -10  -3   52.69    5.60
   1 -10  -3   49.50    5.30
   1 -10  -3   54.69    6.00
  -1 -10   3   46.50    4.60
   1  10   3   47.70    6.10
  -1 -10   3   46.40    4.30
  -2  10   3   20.60    3.90
   2 -10   3   30.20    4.10
   2 -10   3   23.10    4.10
  -2 -10  -3   19.60    4.30
   2 -10   3   24.70    4.90
  -2  10   3   21.90    5.20
  -2  10   3   23.00    3.50
  -2 -10  -3   19.70    4.90
  -2 -10   3   14.80    3.00
   2 -10  -3   18.40    5.10
   2  10   3   21.90    4.40
   2 -10  -3   23.50    5.00
   2 -10  -3   20.00    5.70
  -2 -10   3   18.00    3.30
  -3  10   3   13.20    4.00
  -3  10   3   16.50    4.60
  -3 -10  -3   31.60    6.10
   3 -10   3    9.80    4.60
   3 -10   3   17.90    4.90
  -3 -10  -3   17.40    6.10
  -3  10   3   13.10    6.10
   3 -10   3    9.30    5.30
   3 -10  -3   16.70    5.60
   3  10   3   28.80    4.90
   3 -10  -3   20.00    5.60
   3 -10  -3    9.30    7.30
  -4  10   3    6.00    6.60
  -4 -10  -3   -1.90    5.00
  -4  10   3    2.30    5.30
   4 -10   3    4.30    5.80
  -4  10   3    0.80    4.50
   4 -10   3   -2.20    5.10
   4 -10   3    4.20    6.50
  -4 -10  -3    1.00    6.00
  -4  10  -3   -5.70    2.80
   4  10   3    1.70    4.60
  -4 -10   3    4.40    3.90
  -4 -10   3   -0.80    3.90
   4 -10  -3   -5.50    6.20
   4 -10  -3   -4.80    5.90
   4 -10  -3   14.30    6.00
  -5  10   3   27.50    7.60
   5 -10   3   34.90    8.50
   5  10  -3   17.40    2.90
   5  10  -3   19.20    2.60
  -5 -10  -3   33.60    7.40
  -5  10   3   14.80    5.70
   5 -10   3   17.40    6.80
  -5 -10  -3    6.30    7.30
   5 -10   3   32.80    8.50
  -5 -10   3   22.10    5.50
   5 -10  -3   29.00    6.20
   5 -10  -3   39.80    8.10
  -5  10  -3   22.50    4.30
  -5 -10   3   20.40    9.80
   5  10   3   22.20    6.80
   5 -10  -3   20.70    8.50
  -5  10  -3   32.70    5.70
  -6 -10  -3    3.80    7.40
   6 -10   3   -7.70    8.20
   6 -10   3   17.80    8.40
   6  10  -3   -2.40    3.10
  -6  10   3   -2.10    8.60
   6 -10   3    3.40    9.50
  -6  10   3    2.60    7.40
  -6 -10  -3   -3.00    7.40
  -6 -10   3    6.70    7.10
  -6  10  -3    0.60    8.20
   6 -10  -3   10.00    9.00
   6 -10  -3   -6.10    8.90
  -6 -10   3   -7.20    7.60
   0 -11   3    0.80    3.90
   0 -11  -3   -6.00    4.50
   0 -11  -3   -3.50    4.90
   0 -11   3    2.40    3.10
   0  11   3   -2.10    4.10
  -1  11   3    9.50    5.00
  -1  11   3   -0.30    2.00
  -1 -11  -3   -9.40    7.40
  -1 -11  -3   -1.90    4.30
   1 -11   3    9.10    4.70
   1 -11   3    3.50    3.80
  -1 -11   3    3.70    4.70
  -1 -11   3    1.90    3.00
   1 -11  -3    0.00    5.50
   1  11   3   -3.10    4.10
   1 -11  -3    4.00    4.70
  -2 -11  -3    6.80    5.60
  -2 -11  -3    5.10    5.10
  -2  11   3   -3.30    5.00
  -2  11   3    3.90    3.50
  -2  11   3    0.40    2.70
   2 -11   3   -1.60    3.50
   2 -11   3   -2.10    5.10
  -2 -11   3   -1.10    3.00
  -2 -11   3    2.00    3.10
   2 -11  -3    0.00    5.10
   2  11   3    2.30    4.40
   3 -11   3    2.50    5.50
  -3 -11  -3    5.60    6.20
  -3  11   3    6.60    3.70
  -3  11   3    9.80    4.70
  -3  11   3    7.50    6.70
   3 -11   3    5.40    6.40
  -3 -11  -3    7.30    5.40
   3 -11   3   -1.90    5.00
   3 -11  -3   -3.20    6.60
   3 -11  -3    8.10    6.40
   3  11   3    3.50    4.70
  -3 -11   3    8.40    3.70
  -3 -11   3    8.70    3.50
   3 -11  -3    4.20    5.80
   4 -11   3    0.70    7.40
   4 -11   3    7.40    6.80
  -4 -11  -3    5.40    7.40
  -4  11   3    2.70    6.30
   4 -11   3    1.40    7.30
  -4  11   3   -0.50    4.30
   4  11   3   -1.80    5.70
   4 -11  -3    0.50    7.60
  -4 -11   3    6.80    4.40
  -4 -11   3    1.80    4.70
   4 -11  -3   16.30    8.50
   4 -11  -3   -4.20    5.90
  -5 -11  -3   27.20    8.30
   5 -11   3   13.80   10.50
  -5 -11  -3   11.70    7.90
   5 -11   3   27.20    7.40
   5 -11   3   23.20    9.30
  -5  11   3   10.30    8.30
  -5  11   3   21.40    6.90
   5 -11  -3   17.90   10.40
   5  11   3   14.30   12.70
  -5 -11   3   18.90    5.90
   5 -11  -3   21.70    8.60
  -5  11  -3   20.10    3.20
  -5 -11   3   15.20   11.10
  -5  11  -3   17.70    5.50
   5 -11  -3   18.00    8.00
   6 -11   3  -25.40    8.70
  -6  11   3   14.20    8.10
  -6 -11  -3  -11.00    8.70
  -6  11   3  -10.00    9.30
  -6 -11  -3    0.70    8.80
   6 -11   3    2.30    9.40
   6 -11  -3   -1.30    9.70
   6  11   3   12.10   11.60
  -6  11  -3   -2.60    8.70
  -6 -11   3   -4.50    7.30
  -6 -11   3    1.60    7.30
   0 -12   3   27.70    4.90
   0  12   3   19.60    5.30
   0 -12  -3   24.20    6.40
   0 -12   3   25.80    4.90
   0 -12  -3   24.10    7.70
  -1 -12  -3    1.10    6.30
   1 -12   3    2.00    8.40
   1 -12   3   -0.50    5.10
  -1 -12  -3    2.70    6.40
  -1  12   3   -1.00    5.60
   1 -12  -3   -2.90    5.70
  -1 -12   3   -1.70    3.80
   1  12   3   11.30    5.10
   1 -12  -3   -2.00    6.90
  -1 -12   3   -5.60    3.90
  -2 -12  -3   13.50    7.10
  -2  12   3    9.30    2.90
  -2 -12  -3    3.40    6.80
  -2  12   3    9.30    6.60
   2 -12   3    6.10    6.40
   2 -12   3   21.10    6.80
  -2  12   3    8.50    1.80
   2 -12   3   10.00    4.30
  -2 -12   3    6.70    4.20
   2 -12  -3   12.90    7.10
   2 -12  -3    7.10    6.20
   2  12   3   11.20    5.20
   2 -12  -3   12.90    7.40
  -2 -12   3   11.20    4.20
   3 -12   3   -2.30    5.60
  -3  12   3   -2.90    3.30
   3 -12   3    3.50    8.10
  -3 -12  -3   -1.80    7.90
  -3 -12  -3   -4.30    8.60
  -3  12   3   13.00    8.00
   3 -12   3   10.80    7.70
  -3  12   3   -2.40    4.80
  -3 -12   3   -6.30    4.60
   3  12   3    6.00    5.70
   3 -12  -3   -1.40    8.20
   3 -12  -3   -0.40    6.50
  -3 -12   3    8.00    4.00
   3 -12  -3  -10.60    8.10
  -4  12   3    1.40    4.10
  -4 -12  -3   10.20    7.90
  -4  12   3    5.40    7.20
   4 -12   3    3.60    7.90
   4 -12   3    1.60    7.50
  -4 -12  -3   14.10    8.50
   4 -12   3    2.90    7.20
   4  12   3    0.10    6.60
   4 -12  -3   -4.90    9.20
   4 -12  -3    5.70    7.60
  -4 -12   3    3.10    4.90
  -4 -12   3   -3.40    8.90
   4 -12  -3    6.30    8.70
   5 -12   3   -9.20    8.00
  -5  12   3   12.40   11.10
  -5  12   3   -6.30    6.40
   5 -12   3   16.50   10.10
  -5 -12  -3   -1.40    7.90
  -5 -12  -3    9.50    8.90
   5 -12  -3   -0.60    9.50
   5  12   3    1.20    9.00
  -5 -12   3    0.30    6.60
  -5 -12   3   -1.30    6.20
   5 -12  -3    9.30   10.30
   0 -13  -3   16.30    7.50
   0 -13  -3   11.20    7.00
   0 -13   3    5.70    5.40
   0  13   3   10.50    6.40
   1 -13   3    9.40    6.70
  -1  13   3    1.50    7.20
  -1 -13  -3    6.80    7.30
   1 -13   3   -0.20    6.60
  -1 -13  -3   10.80    7.70
   1 -13  -3    4.70    7.00
   1 -13  -3   11.70    7.40
  -1 -13   3   -1.20    4.80
  -1 -13   3    6.80    5.00
   1  13   3   -3.90    5.80
  -2 -13  -3   11.80    8.00
  -2  13   3    2.20   14.90
  -2 -13  -3   11.10    8.10
   2 -13   3   32.10    8.30
   2 -13   3    6.20    9.70
   2 -13   3    6.40    4.10
   2  13   3    9.70    6.30
   2 -13  -3   19.70    8.90
  -2 -13   3    4.80    5.70
  -2 -13   3   13.10    4.70
   2 -13  -3    8.30    8.80
   2 -13  -3    9.30    6.80
  -3 -13  -3   22.50    8.70
   3 -13   3   11.40    9.00
   3 -13   3    7.60    8.40
   3 -13   3   12.90    8.30
  -3 -13  -3   31.80    8.90
   3 -13  -3   17.40   10.30
  -3 -13   3   13.80    7.00
   3  13   3    8.60    6.70
   3 -13  -3   16.90    8.40
   3 -13  -3    5.50    8.40
  -3 -13   3   19.70    5.00
   0 -14  -3   12.70    7.90
   0  14   3   12.80    8.20
   0 -14   3   15.40    6.40
   0 -14   3   13.70    6.30
   0 -14  -3   18.80    9.40
   1 -14   3   34.80    7.80
  -1  14   3   36.10    9.50
   1 -14   3   39.00   12.40
  -1 -14  -3   27.80    7.80
  -1 -14  -3   38.80   10.50
   1  14   3    7.00    7.70
   1 -14  -3   31.20    9.80
  -1 -14   3   30.20    6.50
   1 -14  -3   42.70    8.70
  -1 -14   3   42.70    6.70
   0   0   4  989.80   21.60
   0   0  -4  979.10   21.40
   0   0   4  974.40   21.40
   0   0   4  985.00   21.40
   0   0  -4  985.10   21.30
   1   0   4  944.41   21.00
  -1   0   4  925.21   20.80
  -1   0  -4  952.50   21.00
  -1   0  -4  938.51   21.00
   1   0   4  943.51   21.10
   1   0  -4  944.21   21.00
   1   0  -4  958.70   20.90
  -1   0   4  958.10   20.90
   1   0  -4  996.40   20.80
  -1   0   4  946.91   21.00
  -2   0  -4  381.26    9.70
  -2   0  -4  356.36    9.70
   2   0   4  357.76    9.70
   2   0  -4  365.46    9.30
   2   0  -4  385.36    9.80
   2   0   4  371.36    9.70
  -2   0   4  382.46    9.70
   2   0  -4  368.96    9.30
  -2   0   4  378.16    9.60
  -2   0   4  380.76    9.60
  -3   0   4   12.40    2.70
  -3   0  -4   13.10    2.60
   3   0   4   14.70    2.80
   3   0   4   18.30    2.60
   3   0  -4   12.60    2.50
   3   0  -4   12.90    2.90
   3   0  -4   17.60    2.40
  -3   0   4   14.50    2.40
  -3   0  -4   18.30    2.90
  -3   0   4   15.70    2.60
  -4   0   4    1.80    2.40
   4   0  -4    2.80    2.60
  -4   0   4   -1.40    2.50
   4   0   4    4.80    2.80
   4   0  -4    2.00    2.50
  -4   0  -4    4.40    2.60
   4   0  -4    5.70    2.40
   4   0   4    2.10    2.70
  -5   0  -4    3.60    3.30
   5   0  -4   -1.50    2.80
   5   0  -4   -1.70    2.80
   5   0   4    2.70    3.30
  -5   0   4   -2.10    3.10
  -5   0   4    3.40    3.50
   5   0  -4    2.80    3.50
   5   0   4    2.10    3.00
  -6   0  -4   -3.60    6.90
   6   0  -4    5.60    4.10
   6   0   4   -0.10    4.60
  -6   0   4   -1.30    4.00
  -6   0   4   12.70    4.90
   6   0   4    3.50    3.80
   6   0  -4    0.60    3.50
   7   0  -4   17.90    6.10
   7   0   4   16.70    6.60
  -7   0   4   17.90    5.70
   7   0   4    5.00    5.90
  -7   0   4    4.00    5.60
   7   0  -4    7.50    4.60
   8   0   4   -2.20    5.10
   8   0  -4    1.80    7.00
   8   0   4    1.20    5.80
   8   0  -4    0.50    6.00
  -8   0  -4   -8.50    4.20
   8   0   4    2.10    6.90
  -8   0   4   -6.40    6.60
  -8   0   4    4.40    4.70
   9   0   4  -13.80    8.30
  -9   0   4   13.30    8.40
   9   0  -4   17.50    7.70
   9   0  -4   13.50    7.90
   9   0   4  -14.30    7.00
   9   0  -4    1.00    8.80
   0   1   4   21.20    2.60
   0  -1   4   20.90    1.80
   0   1  -4   21.00    1.90
   0   1  -4   19.20    1.60
   0  -1  -4   22.80    2.80
   0  -1   4   20.00    1.80
   0  -1  -4   19.90    2.50
   0   1   4   22.80    2.80
   0   1   4   20.20    2.50
   0  -1  -4   20.50    2.00
  -1   1   4  574.14   13.60
   1   1  -4  555.54   12.50
   1  -1   4  567.34   13.10
   1   1  -4  552.04   12.50
  -1  -1  -4  571.74   13.40
  -1  -1  -4  596.64   13.50
   1  -1   4  567.84   13.20
  -1   1   4  573.24   13.40
   1   1  -4  575.54   13.00
  -1   1   4  565.54   13.40
   1  -1  -4  570.74   13.40
  -1  -1   4  559.44   12.70
  -1   1  -4  583.84   13.10
   1   1   4  591.64   13.50
   1  -1  -4  580.64   13.40
  -1   1  -4  567.04   13.00
  -1  -1   4  570.64   12.90
   1   1   4  600.34   13.50
  -1  -1   4  565.94   12.80
   1  -1  -4  581.24   13.60
  -2   1   4  581.84   14.30
   2   1  -4  574.44   13.50
  -2   1   4  610.14   14.50
   2   1  -4  591.74   13.60
   2  -1   4  577.34   14.20
  -2  -1  -4  601.04   14.50
   2  -1   4  611.54   14.30
   2   1  -4  601.74   14.00
  -2  -1  -4  611.54   14.40
  -2   1   4  599.14   14.50
  -2   1  -4  580.44   14.20
  -2  -1   4  585.94   13.80
   2  -1  -4  601.74   14.30
   2   1   4  592.94   14.40
  -2  -1   4  609.34   14.10
  -2   1  -4  619.94   14.60
   2  -1  -4  617.94   14.40
  -2  -1   4  589.64   13.90
   2  -1  -4  629.24   14.70
   3  -1   4  116.09    5.40
  -3  -1  -4  115.39    5.10
   3   1  -4  109.09    5.00
  -3   1   4  119.89    5.10
   3   1  -4  125.29    4.50
  -3   1   4  116.59    5.40
  -3  -1  -4  116.29    5.30
   3   1  -4  121.19    4.60
  -3   1   4  130.99    5.40
   3  -1   4  123.09    5.20
   3  -1  -4  123.69    5.60
  -3   1  -4  115.69    5.30
   3  -1  -4  113.79    5.00
   3   1   4  118.59    5.10
  -3  -1   4  113.89    4.80
   3   1   4  113.39    5.30
   3  -1  -4  119.79    5.20
  -3  -1   4  113.09    4.60
  -3  -1   4  116.69    5.00
  -4   1   4   16.00    3.40
  -4   1   4   10.00    3.00
   4  -1   4   16.20    3.20
   4  -1   4   14.70    3.10
   4   1  -4   16.60    2.80
  -4  -1  -4   13.40    3.10
   4   1  -4   14.60    3.10
  -4   1   4   17.20    3.40
   4  -1  -4   14.00    3.00
  -4  -1   4   17.90    3.10
  -4  -1   4   13.70    2.70
   4  -1  -4   16.60    3.50
   4   1   4   15.00    3.10
   4   1   4   17.20    3.10
   4  -1  -4   13.40    3.10
  -4   1  -4   14.90    3.40
   5  -1   4   14.50    3.50
   5   1  -4   16.00    3.20
   5   1  -4   15.20    3.70
   5   1  -4   16.70    3.30
   5  -1   4   12.60    3.80
  -5   1   4   13.90    3.60
  -5   1   4   11.70    3.90
  -5  -1  -4   11.60    3.60
  -5   1  -4   11.80    4.10
   5   1   4   13.70    3.90
  -5   1  -4   16.90    3.80
   5  -1  -4   14.50    3.70
   5  -1  -4   13.70    3.90
  -5  -1   4   18.80    3.50
   5   1   4    8.50    3.70
   5  -1  -4    9.60    3.40
  -5  -1   4   11.20    3.50
  -6  -1  -4   15.70    6.70
   6   1  -4   13.40    3.70
   6  -1   4   12.60    4.30
   6   1  -4   15.00    4.10
  -6   1   4    7.50    4.70
  -6   1   4    9.80    4.80
   6  -1   4   13.70    5.00
   6   1  -4   17.80    4.80
  -6   1  -4   16.70    5.50
   6  -1  -4   14.10    4.90
  -6  -1   4   15.30    5.80
   6  -1  -4   10.50    4.30
  -6   1  -4   12.00    4.40
   6  -1  -4    4.50    4.70
  -6  -1   4   14.50    4.70
   6   1   4   18.50    5.00
   7   1  -4    1.80    5.20
  -7   1   4   -1.90    5.50
   7  -1   4    1.90    5.80
   7   1  -4    8.60    6.30
  -7   1   4    4.00    4.90
   7   1   4   -1.00    5.60
   7  -1  -4    2.80    5.30
  -7  -1   4   -2.60    5.40
  -7   1  -4   -0.10    6.40
  -7  -1   4    9.00    5.20
  -8   1   4   10.70    4.40
  -8   1   4   -9.80    6.90
   8   1  -4   -8.10    5.60
   8  -1   4    6.20    5.30
   8  -1   4   10.40    7.30
  -8  -1  -4   12.60    4.60
   8   1  -4    3.30    6.80
   8   1  -4   11.10    7.80
   8  -1   4   21.30    5.00
   8  -1  -4   -3.20    5.30
  -8  -1   4   16.30    6.90
  -8  -1   4   -4.80    5.10
  -8   1  -4    2.90    4.30
   8   1   4    4.40    7.40
   8   1   4   -5.60    6.10
   8   1   4  -10.10    5.10
   8  -1  -4  -14.90   10.50
   8  -1  -4    1.40    6.80
  -9   1   4   17.10    8.10
  -9  -1  -4   -1.30    7.20
   9   1  -4   17.70    8.10
   9   1  -4  -16.80    7.50
   9  -1   4    8.10    7.60
   9   1  -4   -2.90    8.30
  -9  -1   4    1.40    8.80
   9  -1  -4    2.90    9.20
   9   1   4   -4.50    7.30
   9  -1  -4    1.90    7.20
   9   1   4   16.40    8.60
   0   2   4  151.98    5.00
   0  -2   4  156.78    3.80
   0  -2   4  158.08    3.80
   0   2   4  154.38    5.10
   0  -2  -4  161.18    5.20
   0  -2  -4  162.68    5.10
   0   2   4  167.48    5.10
   0  -2  -4  159.58    5.30
  -1   2   4  141.89    4.90
  -1   2   4  136.49    5.00
   1  -2   4  145.09    4.40
  -1   2   4  144.69    5.10
  -1  -2  -4  144.69    5.00
  -1  -2  -4  147.69    4.90
   1  -2   4  142.69    4.30
   1   2  -4  137.89    3.90
  -1  -2   4  132.99    3.70
  -1  -2   4  141.99    3.90
   1  -2  -4  143.39    5.20
   1   2   4  151.48    4.90
  -1  -2   4  142.49    3.50
   1  -2  -4  141.29    5.00
   1  -2  -4  139.89    5.00
  -1   2  -4  141.89    4.10
  -1   2  -4  155.78    4.20
   1   2   4  149.19    4.90
   2   2  -4  103.69    2.80
  -2  -2  -4   97.99    4.60
  -2  -2  -4   98.19    4.40
   2  -2   4   95.99    4.40
  -2   2   4   99.49    4.70
   2   2  -4  103.69    2.80
   2  -2   4   96.19    4.20
  -2   2   4   96.59    4.40
   2   2  -4   96.59    3.80
  -2   2   4  102.29    4.70
  -2   2  -4  102.29    4.10
   2  -2  -4  101.39    4.60
  -2   2  -4  103.69    4.40
   2   2   4   99.19    4.30
   2  -2  -4  108.99    4.90
   2  -2  -4   95.09    4.50
  -2  -2   4  106.99    3.40
  -2  -2   4  105.19    3.70
  -2  -2   4  104.89    3.60
  -3   2   4  156.48    6.30
   3   2  -4  154.68    5.70
   3  -2   4  160.88    6.00
  -3   2   4  161.78    6.10
   3   2  -4  153.88    4.80
  -3  -2  -4  164.88    6.30
  -3  -2  -4  151.48    5.90
   3  -2   4  157.38    6.10
   3   2  -4  151.08    4.80
  -3   2   4  157.98    6.40
   3  -2  -4  173.68    6.70
   3  -2  -4  177.88    6.30
  -3  -2   4  162.78    5.60
   3   2   4  153.48    5.90
   3  -2  -4  172.18    6.30
   3   2   4  161.68    5.90
  -3  -2   4  159.48    5.30
  -3   2  -4  160.38    6.30
  -4  -2  -4   22.40    3.30
  -4   2   4   21.40    3.70
   4   2  -4   19.10    2.40
  -4   2   4   21.00    3.40
   4  -2   4   19.60    3.40
   4   2  -4   20.40    2.60
  -4   2   4   19.10    3.30
  -4  -2  -4   27.40    3.70
   4  -2   4   30.90    3.70
   4   2  -4   24.30    3.20
  -4   2  -4   22.50    3.70
   4   2   4   34.20    4.00
  -4  -2   4   22.60    3.30
  -4   2  -4   27.70    3.60
   4  -2  -4   18.80    3.70
   4  -2  -4   20.80    3.60
   4  -2  -4   19.80    3.40
  -4  -2   4   29.70    3.60
   4   2   4   31.90    4.00
   5  -2   4    3.60    3.30
   5   2  -4    2.90    3.00
  -5   2   4    1.60    3.40
  -5  -2  -4   11.90    3.70
  -5   2   4    4.90    3.60
   5   2  -4   10.30    2.70
   5  -2   4    8.70    3.70
   5   2  -4    6.90    2.70
  -5   2  -4   10.80    3.50
   5  -2  -4    1.70    3.60
  -5  -2   4    3.50    3.30
   5   2   4    9.70    3.50
   5  -2  -4    4.40    3.30
  -5   2  -4   12.20    3.90
  -5  -2   4    5.90    3.40
   5  -2  -4    4.20    3.80
   5   2   4    1.50    3.30
   6  -2   4   65.29    6.80
  -6  -2  -4   68.49    7.30
   6   2  -4   60.39    5.90
   6   2  -4   63.89    6.70
  -6   2   4   64.19    6.60
   6   2  -4   62.29    5.30
   6  -2   4   53.49    6.30
   6   2   4   67.99    6.60
  -6  -2   4   67.59    7.20
  -6   2  -4   58.09    6.70
   6  -2  -4   61.69    6.50
   6  -2  -4   55.79    6.40
  -6   2  -4   67.69    7.00
   6  -2  -4   60.09    6.70
   6   2   4   60.29    7.50
   7   2  -4   16.60    4.30
   7  -2   4   10.10    5.00
  -7  -2  -4    6.40    4.90
   7   2  -4    0.90    4.90
  -7   2   4    4.90    6.00
   7   2  -4   11.90    5.70
   7  -2   4    2.70    6.20
   7  -2  -4    0.80    5.20
   7  -2  -4    8.30    6.40
  -7  -2   4    7.70    5.70
   7   2   4    7.70    5.70
  -7  -2   4    8.30    5.20
   7   2   4    0.50    5.30
  -7   2  -4   11.30    6.10
   8   2  -4    5.60    7.40
  -8  -2  -4    3.80    4.50
   8   2  -4    4.80    5.00
  -8   2   4    9.60    7.20
   8   2  -4    9.00    6.50
   8  -2   4   11.80    4.70
   8  -2   4    9.40    7.40
  -8   2   4    2.30    4.60
   8  -2   4    9.90    5.00
  -8  -2  -4   14.80    7.70
  -8  -2   4    6.90    7.10
  -8  -2   4   -3.50    5.70
   8   2   4    3.30    5.70
   8   2   4    4.40    6.70
   8   2   4   -5.00    6.20
  -8   2  -4    5.10    4.60
   8  -2  -4   -3.20    5.10
   8  -2  -4    8.30    7.40
   8  -2  -4    1.90    9.10
   9   2  -4   18.30    8.10
  -9   2   4   14.30    7.70
  -9  -2  -4    2.70    7.80
   9  -2   4    1.20    7.30
   9   2  -4   -0.30   12.40
   9   2  -4  -11.90    8.10
   9  -2  -4   14.10    7.90
   9   2   4   -7.90    7.70
   9   2   4    1.80    8.60
  -9  -2   4  -10.20    9.30
   9  -2  -4   -5.90    8.50
   0   3   4  173.78    5.70
   0   3   4  168.78    5.80
   0  -3  -4  181.98    5.90
   0   3   4  172.58    5.60
   0  -3  -4  172.78    5.60
   0  -3  -4  172.08    5.70
  -1   3   4  257.27    7.60
  -1  -3  -4  269.67    7.50
   1   3  -4  253.57    5.80
  -1   3   4  255.57    7.50
  -1   3   4  254.87    7.40
  -1  -3  -4  247.08    7.30
   1  -3   4  260.87    6.60
  -1  -3   4  226.78    6.10
   1  -3  -4  280.17    7.60
   1   3   4  260.87    7.30
   1  -3  -4  260.27    7.50
   1  -3  -4  267.87    7.70
  -1   3  -4  254.47    6.00
  -1   3  -4  256.27    6.10
   1   3   4  260.07    7.30
  -2   3   4   49.60    3.60
  -2  -3  -4   48.70    3.70
  -2  -3  -4   50.79    3.80
  -2   3   4   50.49    4.00
   2   3  -4   43.40    2.50
   2  -3   4   53.39    3.40
  -2   3   4   52.79    3.90
   2  -3   4   42.60    3.50
  -2   3  -4   52.29    3.00
  -2  -3   4   46.80    2.20
   2  -3  -4   51.69    4.20
   2  -3  -4   47.40    3.90
  -2   3  -4   50.29    3.20
   2  -3  -4   48.80    3.90
  -2  -3   4   44.50    2.10
   2   3   4   48.90    3.30
  -3  -3  -4   49.70    4.30
   3   3  -4   55.09    2.00
  -3   3   4   50.09    4.40
   3  -3   4   60.59    4.30
   3   3  -4   55.99    2.00
  -3  -3  -4   60.69    4.10
  -3   3   4   56.59    4.20
   3   3  -4   58.19    3.50
  -3   3   4   55.29    4.50
   3  -3   4   59.39    4.10
   3   3   4   56.89    4.40
  -3   3  -4   61.19    4.00
   3   3   4   55.29    3.80
   3  -3  -4   60.19    4.50
   3  -3  -4   53.09    4.70
  -3  -3   4   51.39    3.00
  -3  -3   4   58.49    3.40
   3  -3  -4   56.49    4.40
  -4   3   4    3.10    2.80
   4   3  -4    2.90    1.50
   4   3  -4   -0.30    2.40
  -4  -3  -4   -1.10    2.70
  -4   3   4   -0.30    2.80
  -4  -3  -4   -1.20    2.90
   4   3  -4   -1.10    1.50
   4  -3   4    4.40    2.90
  -4   3   4    1.20    3.10
   4  -3   4    3.90    3.00
   4  -3  -4   -2.70    2.90
  -4   3  -4    6.70    2.90
  -4  -3   4    1.80    2.40
  -4   3  -4    3.80    2.90
   4   3   4    1.40    2.30
  -4  -3   4    2.50    2.10
   4   3   4    1.70    2.60
   4  -3  -4    0.60    2.80
   4  -3  -4    0.40    2.80
  -5   3   4    1.20    3.30
   5   3  -4    3.70    3.30
  -5   3   4    7.70    4.10
   5   3  -4    4.90    2.20
   5  -3   4    3.00    3.80
  -5  -3  -4   -0.70    3.50
  -5  -3  -4    4.60    3.70
  -5   3   4    7.10    3.90
   5  -3   4    4.30    3.80
   5  -3   4    8.60    4.30
   5   3  -4    9.10    2.60
   5  -3  -4    8.00    4.20
   5  -3  -4    3.90    3.50
   5   3   4    4.80    3.40
  -5  -3   4    3.70    3.30
  -5   3  -4    7.80    4.10
  -5  -3   4   11.60    3.40
   5   3   4    2.40    3.40
  -5   3  -4    4.90    3.80
   5  -3  -4    5.30    3.30
   6  -3   4    0.50    5.00
   6  -3   4    7.20    5.30
  -6  -3  -4   -1.80    4.50
   6   3  -4    2.80    3.40
   6   3  -4   -3.90    2.70
  -6  -3  -4    1.10    4.60
  -6   3   4    3.60    5.00
   6   3  -4    0.90    3.80
   6   3   4    1.50    4.10
   6   3   4   -1.50    3.90
   6  -3  -4   -0.70    5.10
  -6  -3   4    3.60    4.10
  -6   3  -4    5.40    4.30
   6  -3  -4    0.50    4.20
  -6   3  -4    5.00    5.20
  -7   3   4   11.00    6.40
   7  -3   4   -2.10    5.00
   7   3  -4    2.70    4.50
   7   3  -4   -6.60    3.40
   7  -3   4    9.00    6.50
   7   3  -4    3.40    4.90
  -7  -3  -4    5.40    5.20
  -7  -3  -4   -1.00    5.60
   7  -3  -4    5.80    5.60
  -7   3  -4   -2.30    6.10
  -7  -3   4   -1.80    5.30
  -7  -3   4    0.30   10.00
   7  -3  -4    3.50    6.30
   7   3   4    8.30    4.80
   8  -3   4   -9.40    4.70
   8   3  -4   -8.60    6.60
   8   3  -4   -9.60    6.00
   8   3  -4  -10.70    4.30
  -8  -3  -4    4.10    7.40
  -8   3   4   10.40    4.60
  -8  -3  -4  -10.00    4.90
   8  -3   4   -3.70    7.80
  -8   3   4   -0.60    7.70
   8  -3   4   12.10    5.40
   8  -3  -4    3.40    4.50
  -8   3  -4    3.40    5.10
   8   3   4    1.60    6.40
   8   3   4   -1.70    6.80
  -8  -3   4    4.10    6.10
   8  -3  -4   -8.40    7.70
  -8  -3   4   -1.30    6.80
   8  -3  -4   -4.80    6.10
   9   3  -4   -5.20    8.00
   9  -3   4   -6.70    7.80
   9   3  -4    6.00    8.80
  -9  -3  -4    1.80    8.20
  -9   3   4    2.40    8.10
   9   3  -4    5.60    6.00
  -9  -3   4    6.30    9.00
   9  -3  -4   -5.10    7.80
   9   3   4    6.80    9.20
   9   3   4   -4.80    7.10
   0   4   4  630.24   15.30
   0   4   4  658.13   15.70
   0  -4  -4  652.23   15.60
   0   4   4  666.63   15.50
   0  -4  -4  634.44   15.50
   0  -4  -4  665.93   15.80
   0  -4   4  631.14   13.90
   1  -4   4   45.10    2.90
  -1   4   4   45.80    3.60
  -1   4   4   48.40    3.40
   1  -4   4   48.50    2.50
  -1  -4  -4   51.59    3.90
  -1  -4  -4   48.70    3.40
  -1   4   4   46.60    3.70
   1  -4   4   46.00    2.70
   1   4   4   49.00    3.30
   1   4   4   47.50    3.40
   1   4   4   50.19    3.40
   1  -4  -4   47.80    3.60
   1  -4  -4   49.30    4.00
   1  -4  -4   48.10    3.90
  -2   4   4   99.69    4.90
   2  -4   4   94.39    4.40
  -2  -4  -4   97.59    4.50
  -2   4   4   92.09    4.60
   2  -4   4  103.19    4.70
  -2   4   4   98.59    5.00
   2   4  -4   91.99    3.10
   2  -4   4   97.29    4.30
  -2  -4  -4   92.99    4.80
  -2   4  -4   92.49    3.80
   2   4   4   98.59    4.30
   2  -4  -4   91.29    4.70
  -2  -4   4   91.99    2.80
   2  -4  -4   98.89    5.10
  -2   4  -4   95.49    3.60
   2  -4  -4   92.39    4.80
  -2  -4   4   96.79    2.90
  -3   4   4   32.00    3.60
  -3   4   4   32.70    3.70
   3  -4   4   29.60    3.40
   3  -4   4   30.40    3.40
  -3  -4  -4   31.30    3.70
  -3   4   4   30.50    3.50
   3   4  -4   29.60    2.90
   3  -4   4   27.90    3.50
  -3  -4  -4   32.10    4.00
  -3  -4   4   31.70    2.90
   3  -4  -4   28.90    3.70
   3  -4  -4   36.90    4.20
   3   4   4   25.30    3.20
  -3   4  -4   43.80    4.00
   3  -4  -4   40.30    4.60
   3   4   4   30.50    3.80
  -3  -4   4   31.80    2.60
   4   4  -4   33.60    3.80
  -4   4   4   34.30    4.10
  -4   4   4   34.40    4.40
  -4  -4  -4   38.30    4.60
  -4  -4  -4   40.70    5.10
   4  -4   4   42.00    5.00
   4   4  -4   29.50    1.70
   4  -4   4   31.10    4.30
  -4   4   4   33.70    4.20
   4  -4   4   31.80    4.10
   4  -4  -4   33.90    4.00
   4  -4  -4   39.90    4.70
  -4   4  -4   27.90    3.70
  -4  -4   4   28.10    3.00
   4   4   4   35.30    3.90
   4  -4  -4   28.10    4.20
  -4  -4   4   28.60    3.10
   4   4   4   30.50    3.60
  -5   4   4   13.50    4.60
  -5  -4  -4   13.10    4.20
  -5  -4  -4   18.30    4.30
   5  -4   4   17.50    4.80
  -5   4   4   13.40    4.60
   5   4  -4   12.10    2.00
  -5   4   4   18.80    5.00
   5   4  -4   14.30    3.60
   5  -4   4   14.10    4.80
   5   4  -4   10.90    2.20
  -5   4  -4   15.40    4.60
   5  -4  -4   15.20    4.40
  -5  -4   4   18.40    3.70
  -5   4  -4   15.70    4.10
   5   4   4   15.10    3.90
  -5  -4   4   13.80    3.40
   5   4   4   13.60    3.60
   6  -4   4   -1.50    4.90
  -6  -4  -4   -4.50    4.90
   6   4  -4    1.70    2.60
   6   4  -4   -2.60    2.70
  -6  -4  -4   -6.10    4.20
   6   4  -4   -0.70    3.50
  -6   4   4   -0.20    5.20
   6  -4   4    1.10    9.70
  -6   4   4   -0.40    6.40
  -6   4  -4   -3.10    4.80
   6  -4  -4    1.30    6.00
   6  -4  -4    0.70    6.30
  -6   4  -4   -0.30    5.50
  -6  -4   4  -11.80    5.70
   6   4   4    2.40    4.00
  -6  -4   4    3.70    4.00
   6   4   4   -1.60    3.80
   7   4  -4   -0.90    3.90
   7   4  -4    4.00    4.80
   7  -4   4    5.10    6.50
  -7  -4  -4    9.20    6.30
  -7   4   4    7.10    4.70
  -7  -4  -4    0.20    5.10
   7   4  -4    1.80    3.20
   7  -4   4    2.00    5.40
   7  -4   4  -11.70    4.00
  -7   4   4   -1.40    6.30
   7  -4  -4    5.90    4.80
   7  -4  -4   -2.50    4.40
  -7  -4   4    0.20    5.40
   7   4   4    2.20    6.00
   7  -4  -4   -3.10    6.40
   7   4   4    8.60    5.20
  -7   4  -4   -0.60    5.80
  -8  -4  -4   -8.10    7.40
  -8  -4  -4   -1.10    5.30
  -8   4   4    4.10    8.40
  -8   4   4    7.80    4.90
   8  -4   4   -1.70    4.80
   8  -4   4    5.00    8.00
   8   4  -4  -10.40    5.60
   8  -4   4  -12.30    5.80
   8   4  -4    3.40    7.00
   8  -4  -4    5.20    5.40
  -8  -4   4    3.60    6.20
  -8   4  -4   -0.20    6.10
  -8  -4   4    1.00    7.20
   8  -4  -4   10.80    8.30
   8   4   4   -0.20    7.00
   8  -4  -4    4.10    4.90
  -9  -4  -4  -11.40    8.70
   9   4  -4    6.30    8.50
   9  -4   4   -8.60    8.60
  -9   4   4   -3.20    8.20
   9   4  -4    5.80    8.70
  -9  -4   4   -1.60    9.80
   9   4   4   -2.30    9.10
   9  -4  -4   -3.20    8.10
   9   4   4   10.00    8.20
   0   5   4  103.79    4.70
   0  -5   4  102.19    3.20
   0   5   4  105.29    4.90
   0  -5  -4  108.89    5.10
   0  -5  -4  103.99    4.90
   0  -5  -4  102.69    4.70
   0   5   4  105.39    4.30
   0  -5   4  110.89    2.80
  -1   5   4   38.90    3.80
  -1  -5  -4   42.20    3.60
  -1  -5  -4   41.50    3.70
   1  -5   4   46.40    2.70
  -1   5   4   45.80    3.90
   1  -5   4   37.20    2.70
   1  -5   4   42.00    2.60
  -1   5   4   47.50    3.50
   1   5   4   42.10    3.50
   1   5   4   44.40    3.60
   1   5   4   40.90    2.90
   1  -5  -4   44.40    4.20
   1  -5  -4   49.99    4.40
   1  -5  -4   41.80    3.90
   2  -5   4  153.98    5.80
  -2  -5  -4  151.88    5.80
   2  -5   4  147.79    5.50
  -2   5   4  147.79    6.30
   2   5  -4  149.29    3.70
  -2  -5  -4  149.29    6.00
  -2   5   4  149.09    5.90
  -2   5   4  142.79    6.10
   2  -5   4  150.08    5.50
   2   5   4  153.68    5.40
  -2  -5   4  151.98    3.90
   2  -5  -4  155.08    6.30
  -2   5  -4  152.08    4.60
   2  -5  -4  154.48    6.40
  -2   5  -4  149.88    4.70
   2  -5  -4  152.98    6.60
  -2  -5   4  149.88    3.80
   3  -5   4   19.90    3.40
   3  -5   4   15.40    3.20
   3  -5   4    9.30    2.90
  -3   5   4   18.50    3.20
  -3   5   4   17.20    3.40
  -3  -5  -4   21.50    3.20
  -3   5   4   15.60    3.30
   3   5  -4   15.40    1.90
  -3  -5  -4   17.30    3.20
   3  -5  -4   20.80    3.50
   3   5   4   14.40    2.90
   3  -5  -4   23.50    3.60
  -3  -5   4   15.70    2.10
  -3   5  -4   16.60    2.80
   3  -5  -4   11.30    3.40
  -3  -5   4   13.40    1.90
   3   5   4   15.40    2.60
   4  -5   4    0.90    3.10
  -4  -5  -4    5.90    3.30
   4  -5   4    2.10    3.30
   4  -5   4    6.70    3.70
   4   5  -4    4.00    2.10
  -4  -5  -4    2.90    3.20
  -4   5   4    3.40    3.60
  -4   5   4    0.70    3.40
  -4   5   4    2.40    4.00
   4  -5  -4    6.80    3.50
   4   5   4    7.80    2.90
   4  -5  -4    4.40    3.70
  -4  -5   4    0.50    2.20
  -4   5  -4    1.80    2.80
   4  -5  -4    5.40    3.80
   4   5   4    4.40    2.80
  -4  -5   4    1.80    2.30
  -5   5   4    3.90    4.30
  -5  -5  -4    5.00    4.20
   5  -5   4   11.00    4.50
   5   5  -4    8.10    3.00
   5  -5   4    6.40    4.60
  -5   5   4    3.10    5.20
  -5   5   4    4.40    4.70
   5   5   4    7.20    3.20
  -5  -5   4    7.80    3.40
  -5  -5   4    8.00    3.10
   5   5   4    9.80    3.80
  -5   5  -4    9.70    4.10
   5  -5  -4    6.50    5.00
   5  -5  -4    8.00    4.40
   6  -5   4   16.70    5.20
  -6   5   4   13.70    5.70
   6  -5   4    6.10    5.80
  -6  -5  -4   14.80    8.70
   6   5  -4   12.70    2.10
   6   5  -4    8.10    1.50
   6  -5   4   10.60    5.70
  -6  -5  -4   16.00    5.70
   6   5  -4    5.60    3.80
   6  -5  -4   10.60    5.00
  -6  -5   4    9.20    4.70
   6   5   4   16.70    4.90
   6   5   4   16.20    4.40
   6  -5  -4    8.90    5.80
  -6   5  -4   11.40    4.90
  -6  -5   4   19.70    7.80
   7  -5   4  -10.30    5.50
   7  -5   4  -11.60    6.40
  -7  -5  -4    0.60    5.40
   7   5  -4   -0.80    2.20
   7  -5   4   -0.50    4.50
  -7  -5  -4   -8.00    6.30
  -7   5   4    2.80    6.60
  -7   5   4   -0.40    4.70
   7   5  -4   -2.30    2.70
   7   5  -4    1.70    4.70
   7   5   4    3.50    6.00
   7   5   4    2.30    5.10
   7  -5  -4    4.40    7.10
  -7   5  -4   11.50    6.00
  -7  -5   4   -0.90    5.10
   7  -5  -4    9.20    5.00
   7  -5  -4    5.20    4.30
  -8   5   4   -3.70    5.30
   8   5  -4    0.10    7.30
   8  -5   4   -2.50    5.40
  -8  -5  -4  -13.10    8.20
   8  -5   4   -3.10    8.20
  -8  -5  -4    2.70    6.80
   8   5  -4   -1.00    3.10
   8   5  -4    2.60    4.60
  -8   5   4   -3.30    7.70
   8  -5   4    2.40    6.20
   8   5   4   -5.50    7.50
   8  -5  -4   -8.50    5.30
  -8  -5   4   -0.60    7.10
  -8  -5   4    3.10    7.50
  -8   5  -4   10.00    7.50
   8  -5  -4   -3.00    7.90
   8  -5  -4   -0.30    5.60
   0   6   4   79.29    4.00
   0  -6  -4   78.99    4.90
   0   6   4   83.49    4.30
   0  -6   4   79.59    2.30
   0  -6   4   77.79    2.60
   0  -6   4   80.69    2.70
   0  -6  -4   70.99    4.40
   0  -6  -4   81.09    4.70
   0   6   4   75.89    4.30
  -1   6   4  100.39    4.70
   1  -6   4  110.29    4.10
   1  -6   4  114.39    4.20
  -1   6   4  103.99    5.20
   1  -6   4  108.19    4.10
  -1  -6  -4  108.59    5.10
  -1   6   4  109.39    5.40
  -1  -6  -4  110.99    5.40
   1   6   4  102.49    4.40
   1  -6  -4  113.29    5.50
   1   6   4  102.89    5.00
   1  -6  -4  119.09    5.80
   1  -6  -4  104.59    5.70
   1   6   4  104.49    4.70
  -2   6   4   98.89    5.50
   2  -6   4   90.09    4.70
  -2  -6  -4   93.69    5.30
  -2   6   4   93.29    5.10
   2  -6   4   90.99    4.60
  -2   6   4   90.49    5.70
   2  -6   4   88.19    4.70
  -2  -6  -4   94.59    5.20
  -2  -6   4   91.29    2.80
   2   6   4   91.99    4.30
  -2  -6   4   92.39    2.90
   2   6   4   94.49    5.10
   2   6   4   97.59    4.80
  -2   6  -4   94.09    3.20
   2  -6  -4   88.09    5.50
   2  -6  -4   85.59    5.50
  -2   6  -4   89.29    3.20
   2  -6  -4   96.69    5.70
  -3  -6  -4   56.89    4.90
  -3   6   4   50.99    5.40
   3  -6   4   52.19    4.90
   3   6  -4   52.29    2.80
  -3  -6  -4   52.59    4.80
  -3   6   4   55.29    4.90
   3  -6   4   56.29    5.00
  -3   6   4   43.90    5.40
   3  -6   4   54.19    5.30
  -3   6  -4   63.69    4.00
   3  -6  -4   55.89    5.60
   3  -6  -4   56.69    5.40
   3  -6  -4   55.49    5.60
  -3  -6   4   59.09    3.30
   3   6   4   55.99    4.30
   3   6   4   57.39    4.20
  -3  -6   4   59.89    3.30
  -3   6  -4   58.99    4.00
   4  -6   4   53.89    5.70
  -4  -6  -4   44.20    5.50
  -4  -6  -4   52.99    5.40
  -4   6   4   44.20    5.10
  -4   6   4   56.29    6.70
   4   6  -4   56.59    3.90
  -4   6   4   53.89    5.90
   4  -6   4   60.39    5.80
   4  -6   4   56.59    6.00
   4  -6  -4   47.40    5.60
   4   6   4   49.50    5.00
   4   6   4   42.00    4.40
  -4   6  -4   56.09    4.90
  -4  -6   4   46.90    4.20
   4  -6  -4   51.39    6.50
  -4  -6   4   50.29    4.20
  -5  -6  -4   19.90    4.80
   5  -6   4   22.70    5.30
  -5  -6  -4   19.40    5.20
   5   6  -4   25.00    3.60
   5  -6   4   25.30    5.50
  -5   6   4   16.80    6.00
  -5   6   4   28.40    5.30
   5  -6   4   19.60    5.10
  -5   6   4   19.90    5.50
  -5  -6   4   24.70    4.10
   5   6   4   22.80    4.20
  -5  -6   4   25.00    4.10
   5  -6  -4   14.30    9.70
   5  -6  -4   22.70    5.20
   5   6   4   19.80    3.90
  -6   6   4    2.00    6.00
   6  -6   4    1.10    6.20
   6  -6   4   -5.60    4.80
   6   6  -4    4.70    3.60
  -6  -6  -4    8.80    6.90
   6  -6   4    0.80    6.00
  -6  -6  -4    5.90    5.70
  -6   6  -4    2.00    4.40
  -6  -6   4    0.30    4.60
   6   6   4    6.60    4.50
   6  -6  -4   -3.70    5.10
   6  -6  -4   -0.60    6.30
   6   6   4    1.10    3.80
   7   6  -4   21.00    5.50
   7  -6   4    7.30    6.30
   7  -6   4   13.10    4.80
  -7   6   4   21.10    6.40
  -7  -6  -4   20.50    6.60
  -7  -6  -4   14.20    7.60
   7  -6   4   24.90    8.20
  -7   6   4   13.20    7.80
   7   6   4   13.90    5.10
   7   6   4    7.30    6.00
  -7   6  -4   16.20    6.70
   7  -6  -4   29.20    8.40
  -7  -6   4    4.10    8.60
   7  -6  -4   -0.50    4.30
  -7  -6   4   15.60    6.70
   7  -6  -4   -1.30    5.40
   8   6  -4    4.90    8.60
  -8  -6  -4    4.50    9.80
  -8   6   4   11.70    8.10
  -8  -6  -4   -8.50    7.90
   8  -6   4   -6.20    8.30
  -8   6   4    5.50    6.70
  -8  -6   4   -1.60    8.10
  -8  -6   4   -0.80    7.90
   8  -6  -4    8.70    8.70
  -8   6  -4   22.50    7.30
   8   6   4    9.30    6.60
   8   6   4    3.10    7.70
   0  -7  -4   14.70    3.20
   0  -7   4   14.40    1.70
   0  -7  -4   14.70    3.30
   0   7   4   11.70    2.60
   0   7   4   12.10    2.40
   0   7   4   10.90    2.70
   0  -7   4   12.60    1.60
   1  -7   4   35.70    3.20
  -1   7   4   25.10    3.50
  -1  -7  -4   29.60    3.40
  -1  -7  -4   28.20    3.60
   1  -7   4   27.90    2.80
  -1   7   4   24.70    3.20
   1  -7   4   25.40    3.00
  -1   7   4   31.30    3.30
   1   7   4   33.30    4.10
   1   7   4   31.60    3.40
   1  -7  -4   22.60    3.70
  -1  -7   4   27.20    1.90
  -1  -7   4   28.50    1.60
   1  -7  -4   31.50    4.60
   1  -7  -4   26.50    3.70
   1   7   4   31.00    3.20
   2  -7   4   46.10    4.20
  -2  -7  -4   42.80    4.70
   2  -7   4   51.79    4.10
  -2   7   4   51.69    4.60
  -2  -7  -4   53.99    5.10
   2  -7   4   58.59    4.50
  -2   7   4   52.09    5.60
  -2   7   4   44.30    4.90
   2   7   4   58.39    3.80
   2  -7  -4   49.00    5.60
   2   7   4   45.70    4.30
   2  -7  -4   51.29    6.20
  -2  -7   4   47.80    2.30
   2  -7  -4   44.20    5.00
   2   7   4   51.39    3.90
   3  -7   4  113.89    6.30
  -3   7   4   92.99    7.00
  -3   7   4  104.09    6.20
  -3   7   4  102.49    6.80
  -3  -7  -4  116.59    6.50
  -3  -7  -4  109.59    6.10
   3   7  -4   96.99    3.10
   3  -7   4  100.99    6.50
   3  -7   4  107.19    6.10
   3  -7  -4  101.59    7.10
  -3   7  -4   98.79    4.70
  -3  -7   4   98.49    4.30
   3   7   4  106.89    5.10
   3   7   4  109.69    5.10
   3  -7  -4  103.89    7.00
  -3  -7   4   97.69    4.30
  -3   7  -4  104.29    4.50
   3  -7  -4  110.99    7.40
   4  -7   4   49.40    5.80
  -4   7   4   52.79    6.40
  -4  -7  -4   58.19    5.90
  -4  -7  -4   51.19    5.40
   4  -7   4   57.49    6.70
   4  -7   4   54.39    6.70
  -4   7   4   62.39    6.10
   4   7  -4   53.99    3.70
  -4   7   4   63.39    7.10
   4   7   4   58.29    5.10
   4  -7  -4   58.79    7.40
   4  -7  -4   60.79    7.30
   4  -7  -4   50.59    6.20
  -4  -7   4   50.99    4.60
  -4  -7   4   52.69    4.50
   4   7   4   53.39    4.70
  -4   7  -4   57.59    4.70
   5  -7   4  118.49    9.30
  -5   7   4  132.69    9.70
  -5  -7  -4  118.29    8.60
   5  -7   4  128.19    9.10
  -5  -7  -4  116.29    9.10
  -5   7   4  120.59    8.70
   5  -7   4  106.69    9.30
  -5   7   4  114.39    9.90
   5   7  -4  121.09    6.20
   5   7   4  130.69    6.60
   5  -7  -4  117.89    9.00
  -5  -7   4  120.39    6.90
   5  -7  -4  127.19    9.70
  -5  -7   4  120.99    7.30
  -5   7  -4  121.89    7.20
   5  -7  -4  121.49    9.90
   5   7   4  112.09    7.00
   6  -7   4   21.50    6.00
  -6   7   4   20.20    6.80
  -6  -7  -4   20.60    6.50
  -6   7   4   24.10    6.60
   6   7  -4   20.50    4.10
   6  -7   4   36.30    7.10
  -6  -7  -4   18.80    6.30
   6  -7   4   21.20    7.30
  -6   7  -4    8.10    5.30
  -6  -7   4   18.70    5.60
   6  -7  -4   26.00    5.00
   6  -7  -4    7.80    5.80
  -6  -7   4   20.00    5.90
   6   7   4    6.40    4.00
   6  -7  -4   12.90    6.70
   6   7   4   15.00    4.80
   7  -7   4   33.60    8.10
  -7  -7  -4   25.60    8.00
   7  -7   4   46.70    9.50
   7  -7   4   21.40    5.50
  -7   7   4   43.40    9.00
  -7   7   4   17.40    7.10
  -7  -7  -4   23.30    7.10
  -7  -7   4   20.50    7.50
   7  -7  -4   24.20    5.10
   7   7   4   22.70    6.40
  -7  -7   4   41.40    8.60
  -7   7  -4   23.00    7.20
   7   7   4   26.40    4.80
   7  -7  -4   30.90    9.70
  -8   7   4    6.20    7.60
   8  -7   4   11.30    8.70
  -8  -7  -4    6.50    9.70
  -8   7  -4   20.20    8.40
  -8  -7   4   10.50    8.60
  -8  -7   4    6.60    9.60
   8   7   4    4.40    9.30
   8  -7  -4  -16.90    8.30
   0   8   4   96.79    6.10
   0   8   4   95.29    4.90
   0   8   4  100.39    4.90
   0  -8   4   92.79    4.20
   0  -8  -4   99.59    5.70
   0  -8   4   94.59    4.00
   0  -8  -4   97.39    6.30
   1  -8   4   53.79    4.00
   1  -8   4   57.29    3.60
  -1   8   4   66.39    5.80
  -1   8   4   61.59    4.60
  -1   8   4   59.49    4.60
   1  -8   4   59.39    4.40
  -1  -8  -4   67.59    5.60
  -1  -8  -4   60.69    5.30
   1   8   4   63.99    4.00
  -1  -8   4   56.79    3.10
  -1  -8   4   59.49    2.80
   1   8   4   62.69    4.90
   1  -8  -4   72.19    5.70
   1  -8  -4   71.39    6.10
   1  -8  -4   70.19    5.50
  -2   8   4   22.40    4.50
   2  -8   4   26.60    3.40
  -2  -8  -4   18.80    3.80
   2  -8   4   23.60    3.80
  -2   8   4   20.30    3.80
  -2   8   4   24.70    3.90
  -2  -8  -4   22.50    4.10
   2  -8   4   27.20    3.50
   2   8   4   32.70    3.40
   2   8   4   21.70    2.70
   2  -8  -4   24.80    4.30
   2   8   4   21.90    3.90
   2  -8  -4   22.80    4.60
  -2  -8   4   22.00    2.20
  -2  -8   4   24.50    2.50
   2  -8  -4   26.60    4.60
  -3  -8  -4   88.09    6.60
  -3  -8  -4   81.89    6.40
  -3   8   4   78.69    6.30
  -3   8   4   98.09    6.90
  -3   8   4   96.89    8.30
   3  -8   4   73.59    6.00
   3  -8   4   79.69    6.90
   3  -8   4   80.99    6.30
   3  -8  -4   82.69    7.30
   3   8   4   78.09    6.50
  -3  -8   4   88.69    4.40
   3   8   4   83.79    4.40
   3   8   4   78.89    4.50
   3  -8  -4  100.79    7.50
   3  -8  -4   80.29    8.10
  -3   8  -4   85.59    4.10
  -3   8  -4   87.29    3.80
  -4  -8  -4   15.10    5.20
  -4  -8  -4    6.90    7.90
   4  -8   4   19.70    4.90
   4   8  -4   12.80    2.10
  -4   8   4   12.00    5.70
   4  -8   4   18.00    4.90
  -4   8   4   25.60    5.00
  -4   8   4   11.80    5.10
   4  -8   4   23.20    5.60
  -4   8  -4   20.90    3.50
  -4  -8   4   15.70    3.10
   4  -8  -4   19.80    6.10
   4  -8  -4   17.80    5.20
  -4   8  -4   16.00    3.80
   4   8   4   16.00    3.00
   4   8   4   21.00    3.10
  -5   8   4   49.10    6.50
  -5  -8  -4   47.70    7.00
  -5   8   4   34.70    7.00
   5   8  -4   45.80    4.70
  -5   8   4   53.59    7.80
   5  -8   4   48.40    7.40
  -5  -8  -4   47.90    6.50
   5  -8   4   57.89    7.40
   5  -8   4   43.20    6.70
   5  -8  -4   43.40    7.60
   5   8   4   31.80    3.80
   5   8   4   39.40    4.30
  -5   8  -4   49.80    6.10
   5  -8  -4   42.80    7.10
  -5  -8   4   42.60    5.50
  -5  -8   4   39.00    4.80
   5  -8  -4   49.00    6.10
   6   8  -4    5.50    4.10
   6  -8   4   10.50    7.40
  -6  -8  -4   -0.50    6.50
  -6   8   4    9.20    8.30
   6  -8   4   14.00    7.00
   6  -8   4   -1.80    5.80
  -6   8   4   10.20    7.10
  -6  -8  -4    9.60    7.00
  -6  -8   4    6.10    6.10
   6   8   4    8.10    3.60
   6  -8  -4    9.60    6.00
  -6  -8   4    6.50    5.90
   6  -8  -4   11.40    7.50
   6   8   4    7.50    4.50
  -6   8  -4    1.40    5.00
   6  -8  -4   17.60    4.70
   7  -8   4   31.30    7.40
  -7  -8  -4   -7.50    8.20
  -7   8   4    6.00    7.30
   7  -8   4    0.00    8.00
   7   8  -4    7.40    5.20
  -7   8   4    1.40    8.40
   7  -8   4   -6.30    9.60
  -7  -8  -4   13.80    7.30
  -7   8  -4    2.00    6.60
   7  -8  -4   15.70    7.40
   7  -8  -4   -3.80    8.80
   7   8   4   11.40    3.70
  -7  -8   4    6.80    9.10
   7   8   4    4.90    5.70
   0  -9   4   -1.40    1.90
   0  -9  -4    0.30    3.10
   0   9   4   -2.70    3.40
   0  -9   4   -0.90    2.40
   0   9   4   -1.60    2.20
   0   9   4    1.30    2.40
   0  -9  -4    2.50    3.70
  -1   9   4   30.70    3.70
   1  -9   4   29.20    3.40
   1  -9   4   30.30    3.50
  -1  -9  -4   30.90    4.60
  -1   9   4   27.90    4.70
  -1   9   4   36.30    4.30
   1  -9   4   31.20    3.60
  -1  -9  -4   31.00    4.20
  -1  -9   4   29.70    3.40
   1  -9  -4   29.90    4.60
   1  -9  -4   32.20    5.00
  -1  -9   4   25.70    2.90
   1  -9  -4   34.90    4.70
   1   9   4   28.90    3.50
   1   9   4   34.40    4.50
   2  -9   4    8.40    3.10
  -2  -9  -4   10.20    4.10
  -2  -9  -4   11.80    3.90
  -2   9   4   11.90    4.60
  -2   9   4   10.00    3.70
   2  -9   4   12.20    3.80
   2  -9   4   11.30    3.40
  -2   9   4   10.30    3.30
  -2  -9   4   10.90    2.40
   2  -9  -4   11.30    4.60
   2   9   4   12.10    2.30
   2  -9  -4    8.10    4.80
   2  -9  -4    4.70    4.10
  -2  -9   4   10.40    2.20
   2   9   4    9.90    2.10
   2   9   4   11.30    4.00
  -3  -9  -4   26.50    5.50
  -3   9   4   27.70    4.90
   3  -9   4   26.60    5.20
   3  -9   4   19.00    4.30
  -3  -9  -4   33.30    5.20
   3  -9   4   17.70    4.30
  -3   9   4   31.90    5.80
  -3   9   4   30.50    4.30
   3  -9  -4   23.90    6.10
   3   9   4   26.70    3.20
  -3  -9   4   28.30    3.20
   3  -9  -4   29.70    6.20
   3   9   4   24.80    4.60
   3   9   4   24.20    2.90
  -3  -9   4   24.00    3.00
   3  -9  -4   34.20    5.80
  -4  -9  -4   42.20    6.40
   4  -9   4   49.20    7.00
   4  -9   4   58.19    8.00
  -4  -9  -4   42.80    6.10
   4  -9   4   35.70    5.90
  -4   9   4   54.79    6.90
   4  -9  -4   50.99    7.40
  -4   9  -4   38.20    4.30
  -4  -9   4   49.50    5.10
  -4   9  -4   47.50    5.30
   4   9   4   44.60    3.10
  -4  -9   4   48.10    5.50
   4  -9  -4   57.29    7.20
   4   9   4   49.60    6.10
   4   9   4   48.30    3.60
   4  -9  -4   31.80    7.00
  -5   9   4   -4.00    5.90
  -5   9   4    8.60    6.60
  -5  -9  -4    1.70    5.70
  -5  -9  -4    2.70    6.70
   5  -9   4   -4.60    5.70
  -5   9   4   12.30    7.10
   5  -9   4   -0.90    6.90
   5   9  -4   -5.40    2.40
   5  -9   4   -7.80    6.10
  -5  -9   4   -0.90    4.30
   5   9   4    3.80    2.50
  -5   9  -4    0.20    3.80
   5  -9  -4  -10.30    4.30
   5  -9  -4   -2.00    6.20
  -5   9  -4   -5.50    4.50
   5   9   4   -0.90    1.80
   5  -9  -4   -4.30    7.10
   6  -9   4    7.20    8.70
  -6   9   4   15.20    8.30
  -6  -9  -4   10.80    7.00
  -6   9   4   19.30    7.30
   6  -9   4   19.60    8.60
   6   9  -4   12.20    3.80
   6  -9   4   16.60    6.60
  -6  -9  -4   23.60    8.50
   6  -9  -4    2.10    7.00
  -6   9  -4   16.40    7.30
   6  -9  -4   15.40    8.90
   6   9   4   25.20    3.40
   6  -9  -4   26.60    5.90
  -6  -9   4   23.10    7.30
   7  -9   4    5.30    9.40
  -7   9   4    0.10    7.90
  -7  -9  -4    8.20    8.90
  -7   9   4  -11.80    8.80
   7   9  -4    9.20    4.30
  -7  -9  -4  -10.50    9.40
   7  -9   4    9.80   10.00
   7  -9  -4   11.30    8.70
  -7   9  -4   23.40    9.80
  -7   9  -4  -10.30    8.50
  -7  -9   4   -3.10    8.50
   0 -10  -4    4.10    4.30
   0 -10   4    4.40    2.80
   0  10   4    7.90    2.60
   0  10   4    5.80    4.40
   0  10   4    6.10    2.40
   0 -10   4    3.10    2.60
  -1  10   4    1.10    2.80
  -1  10   4    2.70    3.10
  -1  10   4    4.20    4.20
   1 -10   4    6.50    3.00
  -1 -10  -4    0.40    4.50
   1 -10   4   -2.80    3.40
   1 -10   4    1.30    2.30
   1  10   4    4.30    1.90
   1 -10  -4   -3.90    3.60
  -1 -10   4    2.70    2.50
   1  10   4    2.30    3.80
   1 -10  -4   -5.30    4.30
   1 -10  -4    1.20    4.30
   1  10   4    2.80    1.50
  -1 -10   4    5.90    2.40
  -2  10   4    3.90    3.90
  -2 -10  -4    1.80    5.80
   2 -10   4    9.80    4.50
  -2 -10  -4    6.90    4.70
  -2  10   4    4.50    4.60
   2 -10   4    5.00    3.20
   2 -10   4   13.80    4.10
  -2  10   4    6.10    3.40
   2 -10  -4    9.30    5.10
   2  10   4   10.90    4.30
  -2 -10   4   11.10    2.60
  -2 -10   4    8.50    2.60
   2 -10  -4   15.00    5.60
   2 -10  -4    8.30    7.10
  -3 -10  -4    8.10    5.90
  -3  10   4    8.20    4.10
  -3 -10  -4    1.70    4.70
   3 -10   4   13.70    4.40
   3 -10   4    9.00    5.00
  -3  10   4    4.70    4.90
   3 -10   4    1.30    5.50
  -3  10   4   11.10    6.30
   3 -10  -4    6.60    6.00
   3  10   4    5.20    5.00
  -3 -10   4   14.10    3.00
   3 -10  -4   17.90    5.90
  -3 -10   4    8.70    3.10
   3 -10  -4   11.90    5.90
  -4  10   4   13.90    7.00
   4 -10   4    1.70    7.30
   4 -10   4    9.10    5.60
  -4 -10  -4   -0.80    6.00
   4 -10   4    5.60    6.30
  -4  10   4    4.60    5.80
  -4 -10  -4    9.70    5.50
  -4 -10   4    5.30    3.80
  -4 -10   4    4.70    3.40
   4 -10  -4    5.50    6.80
   4 -10  -4   -0.60    5.70
   4 -10  -4    4.00    6.30
  -4  10  -4    2.30    2.40
  -4  10  -4    3.00    1.60
   4  10   4   -3.20    7.00
  -5  10   4    6.80    7.10
  -5 -10  -4   -3.30    7.10
  -5 -10  -4    5.70    7.70
   5 -10   4    5.70    7.50
   5 -10   4   -1.50    6.20
   5 -10   4    4.90    8.70
   5 -10  -4   -5.80    7.10
   5  10   4    6.10    7.00
  -5 -10   4    0.50    5.20
  -5  10  -4   -2.70    3.40
  -5  10  -4    9.70    5.10
   5 -10  -4   10.70    8.20
  -5 -10   4   -4.80    4.70
   5 -10  -4    8.90    5.60
   6 -10   4    0.40    8.60
   6 -10   4   -6.80    8.80
  -6  10   4   -7.30    7.60
   6 -10   4  -27.30    9.20
  -6  10   4    2.70    8.90
  -6 -10  -4   -4.60    8.50
  -6 -10  -4   -1.60    7.90
   6  10  -4   -4.00    4.20
   6 -10  -4   14.00    9.60
   6  10   4    9.90    9.50
  -6  10  -4   -0.20    7.90
   6 -10  -4   21.80    8.70
  -6 -10   4    4.40    6.50
  -6 -10   4   13.10    7.80
  -6  10  -4   -5.90    4.90
   0  11   4   23.70    2.90
   0  11   4   22.50    5.50
   0 -11  -4   16.90    6.10
   0 -11  -4   22.20    5.40
   0 -11   4   26.00    4.20
   0 -11   4   27.60    3.80
   1 -11   4   11.50    4.00
  -1  11   4    6.80    5.20
  -1 -11  -4    8.00    5.10
  -1  11   4    5.80    3.10
  -1  11   4    9.90    2.70
  -1 -11  -4    7.80    5.60
   1 -11   4    7.00    4.50
  -1 -11   4    8.70    2.90
   1 -11  -4    7.80    6.00
   1 -11  -4    3.20    5.10
   1  11   4    4.70    4.60
  -1 -11   4   11.00    3.10
  -2  11   4   11.20    4.20
   2 -11   4   12.90    7.50
   2 -11   4   11.60    3.80
  -2  11   4    7.90    6.00
   2 -11   4   11.50    5.20
  -2 -11  -4    3.90    5.20
  -2  11   4   11.10    3.30
  -2 -11  -4   10.70    5.90
  -2 -11   4    9.30    3.10
  -2 -11   4    7.90    2.90
   2 -11  -4   12.60    6.00
   2 -11  -4   10.70    6.60
   2  11   4   10.30    4.90
   2 -11  -4    7.90    5.10
  -3 -11  -4   -2.20    6.00
   3 -11   4   -1.60    6.30
  -3  11   4    6.80    6.70
  -3  11   4    7.80    5.50
  -3  11   4    2.10    3.80
   3 -11   4   26.80    6.10
  -3 -11  -4    1.20    6.80
   3 -11   4    2.50    4.90
  -3 -11   4    4.40    3.40
   3 -11  -4    8.00    5.60
   3 -11  -4    2.40    6.50
   3  11   4    2.20    5.10
  -3 -11   4    8.60    3.40
   3 -11  -4    1.30    6.90
   4 -11   4   -2.10    7.90
   4 -11   4   -5.40    7.00
  -4 -11  -4    0.80    7.30
  -4  11   4   -0.80    6.30
  -4  11   4    3.20    7.80
  -4 -11  -4   12.10    7.00
   4 -11   4   23.20    7.30
   4 -11  -4    7.80    8.40
   4 -11  -4    3.10    7.80
   4 -11  -4   -2.10    6.00
  -4 -11   4   -2.00    4.30
  -4 -11   4    1.80    4.10
   4  11   4   -4.00    6.20
  -5  11   4    0.70    8.00
   5 -11   4  -11.10    8.10
   5 -11   4   30.40    8.00
  -5 -11  -4   -0.30    7.00
  -5 -11  -4   -0.90    7.50
   5 -11   4    5.90    9.10
   5 -11  -4    1.80    8.00
   5  11   4    4.70    8.30
  -5  11  -4    2.30    1.80
  -5 -11   4   16.10    5.50
   5 -11  -4    6.90    9.60
  -5  11  -4   -2.30    3.70
  -5 -11   4    9.90    7.80
   0  12   4    0.60    5.40
   0 -12  -4    4.90    6.30
   0 -12  -4    2.40    7.10
   0 -12   4    6.50    4.40
   0 -12   4    9.90    4.00
  -1 -12  -4   19.70   11.40
   1 -12   4   18.70    5.50
   1 -12   4   31.20    5.70
  -1  12   4   14.40    6.40
  -1 -12  -4   29.00    7.20
   1  12   4   26.60    5.90
  -1 -12   4   15.60    4.10
  -1 -12   4   25.10    4.10
   1 -12  -4   17.90    7.60
   1 -12  -4   17.70    6.80
   2 -12   4   26.30    6.90
  -2  12   4   26.40    8.40
  -2 -12  -4   25.10    7.80
  -2  12   4   21.70    4.30
  -2 -12  -4   22.20    7.30
  -2  12   4   25.50    3.40
   2 -12   4   28.80    6.80
   2 -12   4   22.70    4.00
  -2 -12   4   27.20    4.40
   2 -12  -4   30.30    7.10
  -2 -12   4   26.40    4.00
   2  12   4   22.50    6.10
   2 -12  -4   18.00    8.00
   2 -12  -4   21.30    8.20
  -3 -12  -4   13.10    8.00
   3 -12   4    2.10    8.00
  -3 -12  -4    6.60    7.00
   3 -12   4    5.70    5.60
  -3  12   4    6.20    3.70
   3 -12   4   10.70    8.30
  -3  12   4    3.90    5.90
  -3  12   4   13.70    8.20
  -3 -12   4    6.60    4.20
   3 -12  -4   -4.20    7.80
  -3 -12   4   13.50    4.00
   3 -12  -4   14.50    6.50
   3  12   4   10.80    6.40
   3 -12  -4   -2.80    8.30
   4 -12   4   16.90    8.10
  -4  12   4   26.30    8.80
  -4  12   4   11.20    7.60
  -4  12   4   11.40    8.60
  -4 -12  -4   13.00    8.60
   4 -12   4   28.90    8.30
  -4 -12  -4   32.50    8.50
   4 -12   4   17.10    8.80
   4 -12  -4    7.60    8.80
  -4 -12   4   23.70    5.20
   4 -12  -4   47.20   10.00
   4 -12  -4   43.60   10.40
  -4 -12   4   36.70    6.40
   4  12   4   26.20    8.10
   0  13   4   34.30    7.90
   0 -13   4   37.50    5.80
   0 -13   4   38.90    6.00
   0 -13  -4   21.50    7.80
   0 -13  -4   43.60    8.30
  -1 -13  -4   41.40    8.10
  -1 -13  -4    6.00    7.60
   1 -13   4   26.60    6.80
   1 -13   4   22.90    6.50
  -1  13   4   27.30    8.40
  -1 -13   4   22.80    4.30
   1  13   4   18.20    7.20
   1 -13  -4   28.30    8.50
   1 -13  -4    8.60    7.60
  -1 -13   4   22.20    5.00
  -2 -13  -4   52.39    8.90
  -2  13   4   43.10    8.80
   2 -13   4   51.29    8.20
  -2 -13  -4   59.49    9.00
   2 -13  -4   37.40    7.90
  -2 -13   4   31.40    5.10
   2 -13  -4   67.89    9.70
   2 -13  -4   54.79   10.10
   2  13   4   52.89    7.80
  -2 -13   4   46.30    5.40
  -3 -13  -4   31.50    8.40
   3 -13   4   16.60    5.40
   3 -13   4   16.20    8.10
  -3 -13  -4   24.60    8.50
  -3  13   4   19.30    6.20
   3 -13   4   17.80    8.80
  -3  13   4    5.00    9.40
   3 -13  -4    9.20    9.00
  -3 -13   4   11.40    5.00
   3 -13  -4   10.40   10.40
  -3 -13   4    1.40    4.70
   3  13   4   20.90    7.80
   3 -13  -4    5.60   10.00
   0 -14  -4   15.80    8.30
   0 -14  -4   19.00    9.00
   0  14   4   21.80    9.40
   0 -14   4   20.80    6.40
   0 -14   4   18.90    6.20
   0   0   5   -2.90    1.70
   0   0   5   -0.30    1.60
   0   0  -5    0.90    1.60
   0   0   5   -0.60    1.60
   0   0  -5   -0.50    1.50
   1   0  -5 1805.42   38.30
   1   0   5 1843.62   38.60
  -1   0   5 1771.32   38.60
  -1   0   5 1764.02   38.40
   1   0  -5 1795.52   38.30
   1   0  -5 1773.22   38.60
  -1   0  -5 1816.32   38.60
  -1   0   5 1728.83   38.30
   1   0   5 1790.82   38.60
  -1   0  -5 1801.02   38.50
  -2   0   5    0.20    1.70
  -2   0   5    3.50    1.90
  -2   0  -5    3.80    2.20
   2   0  -5    0.60    2.00
  -2   0  -5    0.60    1.70
  -2   0   5    0.10    1.80
   2   0  -5    0.30    1.60
   2   0   5    0.00    2.00
   2   0  -5   -0.50    1.70
   3   0  -5 1034.00   23.80
  -3   0   5 1022.50   23.60
  -3   0  -5 1028.60   23.80
   3   0  -5 1020.60   23.30
  -3   0  -5  976.30   23.70
   3   0  -5 1016.10   23.30
  -3   0   5 1015.00   23.50
  -3   0   5 1012.40   23.80
   3   0   5 1018.50   23.90
   3   0   5 1076.39   24.00
   4   0  -5   29.00    3.80
   4   0   5   28.10    3.60
  -4   0   5   28.70    3.70
   4   0   5   30.00    3.70
  -4   0  -5   23.30    3.40
  -4   0   5   23.10    3.50
   4   0  -5   26.30    3.10
  -4   0   5   23.50    3.30
   4   0  -5   24.70    3.30
  -4   0  -5   27.00    3.70
   5   0   5   14.30    4.00
   5   0  -5   10.60    3.10
   5   0  -5   14.60    3.60
  -5   0  -5   11.00    3.80
  -5   0  -5    7.60    3.60
   5   0   5   10.40    3.70
  -5   0   5   11.90    3.50
   5   0  -5   14.50    3.80
  -5   0   5   11.40    3.80
   6   0   5    4.80    4.40
   6   0   5    8.00    5.10
  -6   0   5    6.00    4.50
   6   0  -5    8.50    5.50
   6   0  -5   10.10    4.30
  -6   0   5    0.20    4.40
   6   0  -5    8.80    4.20
   7   0   5   19.50    6.30
  -7   0   5   23.20    6.10
   7   0  -5   27.60    6.30
   7   0  -5   19.40    5.10
  -7   0   5   21.80    5.80
   8   0  -5    0.30    6.80
   8   0  -5   -0.30    6.30
   8   0   5   -7.80    4.60
  -8   0   5    0.10    6.90
   8   0   5   -7.40    7.00
  -8   0  -5   -5.20    4.50
   8   0   5   -7.30    5.30
  -8   0   5   -3.10    4.70
  -8   0  -5   -1.00    7.20
  -9   0   5    3.10    8.10
   9   0  -5    4.70    7.70
   9   0   5   34.40    7.90
   9   0  -5   -2.10    7.60
   9   0   5   -8.50    7.60
   9   0  -5  -11.90    8.80
  -9   0  -5    7.40    7.60
   0   1   5    1.60    1.70
   0  -1   5    1.30    1.50
   0   1  -5    0.10    1.10
   0  -1   5    0.90    1.20
   0   1   5    1.60    1.80
   0  -1   5   -0.10    1.20
   0  -1  -5    0.10    1.70
   0   1  -5    1.10    1.10
   0   1   5   -0.20    1.50
   0  -1  -5    1.60    1.70
  -1  -1  -5  110.79    4.30
   1   1  -5  119.19    4.10
   1   1  -5  116.89    3.40
  -1   1   5  114.39    4.40
  -1  -1  -5  122.49    4.50
  -1   1   5  101.89    4.30
   1  -1   5  118.59    4.20
   1  -1   5  115.99    4.10
  -1   1   5  119.29    4.60
   1   1  -5  117.79    3.40
   1  -1  -5  112.19    4.30
   1   1   5  119.99    4.50
   1   1   5  112.59    4.40
   1  -1  -5  117.19    4.60
  -1   1  -5  114.19    4.10
  -1  -1   5  112.69    3.70
  -1  -1   5  116.09    3.70
  -1  -1   5  116.49    4.00
   1  -1  -5  110.49    4.40
  -1   1  -5  111.49    3.80
   2  -1   5   34.60    3.30
  -2   1   5   31.30    3.40
  -2  -1  -5   36.30    3.50
  -2   1   5   32.30    3.40
  -2   1   5   34.00    3.10
   2   1  -5   32.60    3.00
  -2  -1  -5   32.90    3.20
   2   1  -5   35.60    2.50
   2   1  -5   34.80    2.40
  -2  -1   5   32.60    2.50
  -2   1  -5   32.70    3.20
   2   1   5   35.20    3.40
   2  -1  -5   40.70    3.30
   2   1   5   37.30    3.30
  -2   1  -5   37.00    3.10
   2  -1  -5   41.90    3.20
  -2  -1   5   36.40    2.90
  -2  -1   5   36.50    2.70
   2  -1  -5   34.30    3.60
  -3   1   5   51.59    4.10
  -3  -1  -5   40.20    3.70
   3  -1   5   42.50    3.80
   3   1  -5   47.50    3.10
   3   1  -5   43.90    3.70
  -3   1   5   45.50    4.10
  -3   1   5   46.30    3.70
   3   1  -5   40.00    3.20
  -3  -1  -5   46.60    4.20
   3  -1   5   42.30    4.00
   3   1   5   49.90    4.10
  -3   1  -5   47.30    4.10
   3  -1  -5   37.40    3.60
  -3  -1   5   44.60    3.80
  -3  -1   5   50.69    3.30
  -3  -1   5   45.20    3.50
   3  -1  -5   43.50    3.90
  -3   1  -5   44.10    3.60
   3  -1  -5   42.50    4.20
   3   1   5   43.70    3.80
   4  -1   5   35.10    4.40
  -4   1   5   33.60    4.10
   4   1  -5   30.00    3.80
   4  -1   5   31.70    3.80
   4   1  -5   33.10    3.70
  -4   1   5   29.40    3.70
  -4  -1  -5   43.70    4.60
   4   1  -5   26.60    3.20
  -4   1   5   29.50    4.00
  -4  -1  -5   41.20    4.30
   4   1   5   40.90    4.50
   4  -1  -5   32.00    3.60
  -4  -1   5   38.00    3.70
  -4  -1   5   34.40    3.90
  -4   1  -5   34.90    3.90
   4  -1  -5   36.50    3.80
   4  -1  -5   30.80    3.80
   4   1   5   45.00    4.50
  -4   1  -5   32.00    3.70
   5   1  -5   38.60    4.60
  -5  -1  -5   30.40    4.30
  -5   1   5   39.30    4.60
   5   1  -5   28.10    3.60
  -5  -1  -5   29.80    4.50
   5  -1   5   31.10    4.20
  -5   1   5   32.80    4.70
   5   1  -5   27.70    4.50
   5  -1   5   25.30    4.60
   5  -1  -5   27.80    4.10
   5   1   5   29.70    4.90
   5   1   5   31.30    4.30
   5  -1  -5   29.90    4.20
  -5   1  -5   30.90    4.60
  -5  -1   5   35.40    4.40
  -5  -1   5   28.60    4.10
   5  -1  -5   25.80    4.60
  -6   1   5   17.40    5.20
   6   1  -5   25.00    4.20
  -6  -1  -5   21.10    5.30
   6  -1   5   13.10    4.80
   6   1  -5   16.50    4.80
   6   1  -5   19.60    4.00
   6  -1   5   24.70    5.40
  -6   1   5   22.00    5.20
  -6   1  -5   20.50    4.90
   6   1   5   18.70    4.70
   6  -1  -5   29.20    4.90
   6  -1  -5   11.20    4.60
   6   1   5   17.90    5.20
   6  -1  -5   12.30    4.80
  -6  -1   5   16.30    4.60
  -6  -1   5   16.50    4.90
  -7  -1  -5    1.90    5.60
   7   1  -5    4.60    5.00
  -7   1   5   -4.30    5.50
   7  -1   5    2.10    5.90
   7  -1   5    1.50    5.20
   7   1  -5   -1.60    4.20
  -7   1   5    7.30    5.00
   7  -1  -5   -0.70    6.40
  -7  -1   5   -2.00    5.10
   7   1   5    4.30    5.70
   7  -1  -5    7.10    5.20
  -7   1  -5    1.00    5.00
  -7  -1   5    2.30    5.40
   8   1  -5  -13.00    6.60
  -8  -1  -5   -3.90    4.40
  -8  -1  -5    0.20    7.60
  -8   1   5   -2.10    6.90
  -8   1   5    0.10    4.90
   8   1  -5    4.10    7.50
   8   1  -5    2.80    6.10
   8  -1   5   -2.40    7.30
   8  -1   5    0.60    4.70
   8  -1  -5    1.90    7.30
   8  -1  -5    3.60    6.20
   8   1   5   -2.60    4.70
  -8   1  -5    8.40    4.70
   8   1   5   -2.90    6.40
  -8   1  -5   -0.30    7.10
   8   1   5  -10.50    7.20
  -8  -1   5    4.40    7.00
   8  -1  -5   10.20    5.70
  -8  -1   5    6.50    5.30
  -9  -1  -5    6.00    7.80
   9   1  -5   17.90    8.20
  -9   1   5    9.10    8.00
   9   1  -5    1.40    9.20
   9   1  -5    6.10    7.70
   9  -1   5    5.50    8.00
   9   1   5   29.80    7.80
   9  -1  -5    2.90    7.70
  -9   1  -5   13.60    8.20
   9  -1  -5  -13.50    9.00
  -9  -1   5    4.20    8.90
   9   1   5  -10.90    7.80
   0  -2   5   74.19    2.50
   0  -2  -5   75.09    3.70
   0   2   5   77.19    3.80
   0  -2  -5   75.59    3.90
   0   2   5   73.69    3.90
   0   2   5   74.69    3.90
   0  -2  -5   79.79    3.70
   0  -2   5   74.89    2.60
  -1   2   5  275.17    7.90
   1  -2   5  285.27    7.30
  -1   2   5  274.57    8.10
  -1  -2  -5  283.77    7.90
  -1   2   5  277.57    7.90
   1  -2   5  272.37    7.20
  -1  -2  -5  291.57    8.10
   1   2  -5  296.87    7.00
  -1   2  -5  279.87    7.00
   1  -2  -5  281.87    7.90
   1   2   5  287.27    7.90
  -1  -2   5  286.47    6.60
  -1  -2   5  276.07    6.60
  -1  -2   5  276.07    6.90
   1   2   5  269.87    7.80
   1  -2  -5  289.77    8.20
   1  -2  -5  295.67    8.10
  -1   2  -5  273.57    7.00
   2  -2   5   69.09    3.80
  -2  -2  -5   74.59    4.30
  -2   2   5   64.89    4.20
  -2   2   5   62.89    3.90
  -2   2   5   62.49    4.10
   2  -2   5   67.79    3.80
   2   2  -5   65.29    3.20
   2   2  -5   65.09    2.00
  -2  -2  -5   59.89    3.90
   2   2  -5   66.89    2.00
  -2  -2   5   70.99    2.90
   2  -2  -5   65.49    4.00
  -2  -2   5   66.89    3.10
  -2   2  -5   68.99    3.90
  -2  -2   5   64.69    3.00
   2  -2  -5   62.79    4.10
   2   2   5   63.29    3.90
   2   2   5   67.89    4.20
  -2   2  -5   68.19    3.50
   2  -2  -5   55.19    4.40
  -3  -2  -5   68.99    4.30
   3   2  -5   67.09    3.00
  -3   2   5   68.49    4.40
  -3   2   5   68.89    4.60
   3   2  -5   69.19    4.10
  -3   2   5   67.79    4.90
  -3  -2  -5   63.89    4.60
   3   2  -5   67.79    3.10
   3  -2   5   65.89    4.50
   3  -2   5   68.09    4.40
   3  -2  -5   68.49    4.60
  -3  -2   5   68.39    3.60
  -3  -2   5   70.89    4.00
   3   2   5   74.79    4.30
   3   2   5   66.89    4.70
   3  -2  -5   65.19    4.80
   3  -2  -5   65.49    4.40
  -3   2  -5   66.99    4.00
  -3  -2   5   71.09    3.90
  -3   2  -5   71.99    4.70
   4   2  -5   93.19    4.30
  -4  -2  -5   82.49    5.40
  -4   2   5   86.49    5.70
   4   2  -5   92.39    5.10
   4   2  -5   85.09    4.10
  -4  -2  -5   93.79    5.60
   4  -2   5   89.39    5.60
   4  -2   5   96.59    5.60
  -4   2   5   89.99    5.50
  -4   2   5   85.89    5.80
  -4  -2   5   84.59    4.50
   4  -2  -5   91.39    6.30
  -4   2  -5   93.59    5.50
   4   2   5   90.99    5.30
   4  -2  -5   94.79    5.90
   4  -2  -5   86.59    5.40
   4   2   5   94.59    5.50
  -4  -2   5   93.39    4.90
  -4   2  -5   90.29    5.20
  -5  -2  -5   44.50    5.70
  -5   2   5   51.39    5.70
  -5   2   5   47.60    6.00
   5  -2   5   62.09    5.80
   5   2  -5   59.49    4.40
  -5  -2  -5   47.90    5.90
   5  -2   5   52.99    6.40
   5   2  -5   56.09    5.30
  -5   2   5   64.19    6.00
   5   2  -5   54.19    4.70
  -5  -2   5   51.39    5.60
   5  -2  -5   59.99    6.20
   5  -2  -5   60.09    5.60
  -5  -2   5   59.19    5.30
   5   2   5   55.39    5.50
  -5   2  -5   54.39    6.10
   5  -2  -5   48.40    6.00
   5   2   5   57.59    5.70
   6  -2   5   23.00    5.60
   6   2  -5   16.10    5.00
  -6   2   5   18.50    5.10
  -6  -2  -5   19.00    5.00
  -6  -2  -5   18.80    5.40
   6   2  -5   16.10    3.30
   6   2  -5   17.90    4.00
   6   2   5   16.90    5.80
   6  -2  -5   16.60    5.00
   6  -2  -5   11.00    5.00
  -6  -2   5   11.10    4.60
   6  -2  -5   16.10    5.40
   6   2   5   20.20    4.90
  -6   2  -5   18.30    4.70
  -7  -2  -5    6.10    6.20
   7   2  -5   16.00    5.40
   7  -2   5    8.10    6.50
   7   2  -5    4.70    4.90
   7   2  -5    6.30    4.20
  -7   2   5    5.50    6.40
  -7  -2  -5   12.70    5.00
  -7  -2   5   20.10    5.80
   7  -2  -5    6.60    5.30
   7   2   5    8.90    5.80
   7  -2  -5   11.50    6.20
  -7   2  -5    9.00    5.20
  -7  -2   5   15.80    5.60
   8   2  -5   11.10    5.30
   8  -2   5   13.80    4.90
   8  -2   5    6.20    7.90
  -8  -2  -5    9.20    5.00
  -8   2   5   -1.20    7.30
  -8  -2  -5    6.80    7.70
   8   2  -5   11.30    6.90
   8  -2   5    8.00    5.20
   8   2  -5    1.90    6.70
  -8   2  -5   10.60    4.70
   8  -2  -5   -6.20    6.30
   8  -2  -5    3.60    7.40
  -8  -2   5    8.40    7.70
  -8  -2   5   -3.50    5.80
   8   2   5    5.80    6.70
   8  -2  -5   -4.20    5.10
   8   2   5   -4.10    5.80
   9   2  -5   -9.50    8.60
   9   2  -5   18.10    8.60
   9  -2   5   18.90    8.30
  -9  -2  -5    6.70    7.90
  -9   2   5    6.90    7.70
  -9  -2   5    6.10    9.20
   9   2   5   -7.80    8.00
   9  -2  -5   -4.00    7.70
  -9   2  -5   13.20    8.10
   9  -2  -5    2.90    8.80
   9   2   5   17.20    7.80
   0  -3   5  131.99    3.40
   0  -3  -5  136.59    5.20
   0   3   5  132.79    5.00
   0  -3  -5  138.49    5.10
   0   3   5  134.19    5.20
   0  -3  -5  140.79    5.40
   0  -3   5  134.39    3.40
   0   3   5  133.59    5.20
   1  -3   5  161.78    4.60
  -1  -3  -5  148.99    5.40
  -1  -3  -5  151.48    5.60
  -1   3   5  149.09    5.70
  -1   3   5  151.88    5.70
  -1   3   5  155.28    5.60
   1  -3   5  149.59    4.60
   1   3   5  150.88    5.50
   1   3   5  154.38    5.60
  -1  -3   5  151.68    4.00
   1  -3  -5  150.18    5.70
  -1   3  -5  154.98    4.00
   1  -3  -5  154.78    5.90
  -1   3  -5  154.38    4.00
   1   3   5  154.98    5.70
   1  -3  -5  158.28    5.60
  -2   3   5  115.99    5.40
  -2   3   5  115.39    5.10
  -2   3   5  123.49    5.50
   2   3  -5  117.69    4.00
  -2  -3  -5  122.29    5.10
   2  -3   5  115.69    4.70
   2  -3   5  114.99    4.70
  -2  -3  -5  129.49    5.40
   2  -3  -5  122.49    5.40
   2  -3  -5  113.39    5.20
  -2  -3   5  120.29    3.70
   2   3   5  118.99    5.10
  -2  -3   5  123.59    3.90
  -2   3  -5  121.89    4.60
  -2   3  -5  127.59    4.40
  -2  -3   5  118.59    3.60
   2   3   5  118.49    5.00
   2  -3  -5  118.29    5.50
   3   3  -5  149.59    5.40
  -3  -3  -5  171.88    6.50
  -3   3   5  160.88    6.70
   3  -3   5  153.78    6.20
   3  -3   5  154.48    6.10
  -3   3   5  157.98    6.50
  -3  -3  -5  149.99    6.40
  -3   3   5  147.39    6.50
  -3   3  -5  155.38    5.80
   3  -3  -5  157.28    6.90
   3  -3  -5  160.18    6.60
   3   3   5  146.29    6.00
  -3  -3   5  155.68    5.30
  -3   3  -5  153.78    5.90
   3  -3  -5  149.19    6.50
  -3  -3   5  153.48    5.10
   3   3   5  156.08    6.20
   4   3  -5   30.00    2.60
  -4   3   5   26.10    4.10
  -4   3   5   34.70    4.10
   4   3  -5   27.90    3.50
  -4  -3  -5   32.50    4.00
   4   3  -5   28.10    2.40
  -4  -3  -5   33.20    4.20
   4  -3   5   34.10    4.10
   4  -3   5   32.40    4.00
  -4   3   5   25.70    3.80
   4  -3  -5   40.80    4.80
  -4  -3   5   29.50    3.20
   4  -3  -5   32.10    4.30
  -4  -3   5   29.60    3.10
  -4   3  -5   33.00    3.90
   4   3   5   30.00    3.80
   4  -3  -5   30.60    4.20
   4   3   5   29.70    3.70
   5   3  -5    6.10    2.40
  -5  -3  -5    3.70    3.90
   5  -3   5    3.70    3.90
  -5  -3  -5    4.20    3.90
   5  -3   5    3.10    4.10
  -5   3   5    2.60    3.70
   5   3  -5    8.70    2.30
  -5   3   5    6.80    3.50
  -5   3   5    6.40    3.70
   5   3  -5   10.80    3.50
  -5   3  -5   -0.90    3.50
   5  -3  -5    2.50    4.20
   5   3   5    2.10    3.50
   5   3   5    1.40    3.50
   5  -3  -5   12.50    4.40
   5  -3  -5   10.40    4.10
  -5  -3   5    2.90    3.20
  -5  -3   5    1.30    3.30
   6   3  -5    2.90    4.00
   6  -3   5   -8.00    4.90
   6   3  -5    0.50    3.30
  -6  -3  -5    0.40    5.00
  -6  -3  -5   -2.10    4.60
   6   3  -5   -4.30    2.50
  -6   3  -5   -4.70    4.20
   6  -3  -5   -3.10    4.10
   6   3   5    5.00    4.50
   6  -3  -5   -1.70    5.10
  -6  -3   5    1.20    4.30
  -7  -3  -5    4.00    6.30
   7  -3   5    5.70    5.30
  -7  -3  -5    1.50    4.60
   7   3  -5    8.90    3.80
   7   3  -5    8.60    4.90
   7  -3   5    9.50    6.50
   7   3  -5    3.80    4.70
  -7   3   5    6.90    6.30
   7   3   5    0.80    5.20
   7  -3  -5    5.40    5.20
  -7  -3   5    3.20    5.20
  -7  -3   5    4.60    6.10
   7   3   5   -1.20    5.50
   7  -3  -5    4.90    5.40
   7  -3  -5    4.20    6.30
  -7   3  -5    6.90    5.50
   8  -3   5   -2.90    4.70
   8   3  -5    6.10    6.80
  -8   3   5    2.40    7.80
   8   3  -5    9.60    4.50
  -8   3   5    1.80    4.70
  -8  -3  -5   -2.10    7.90
   8  -3   5    9.20    7.80
  -8  -3  -5   -1.60    5.00
   8   3  -5   -1.90    6.00
   8  -3   5    4.10    4.80
   8   3   5   19.70    7.70
  -8  -3   5    9.70    7.40
   8  -3  -5    3.40    7.60
   8  -3  -5    9.10    6.60
  -8   3  -5    6.40    5.70
   8  -3  -5    3.60    5.30
  -8  -3   5   19.60    6.60
   8   3   5   13.20    7.10
  -9  -3  -5   21.60    8.80
   9   3  -5   -4.00    6.30
  -9   3   5    3.00    7.50
   9   3  -5   -8.00    7.60
   9  -3   5   -8.90    7.90
   9   3   5   -3.00    9.30
   9   3   5    0.80    7.70
   9  -3  -5    4.10    8.20
  -9   3  -5    4.30    7.60
  -9  -3   5   14.00   10.10
   0  -4  -5   34.60    3.80
   0   4   5   48.70    3.60
   0  -4   5   37.10    1.30
   0  -4  -5   39.80    3.40
   0   4   5   38.00    3.20
  -1  -4  -5    3.70    2.10
  -1   4   5    0.20    2.20
  -1   4   5    3.20    2.10
  -1   4   5    3.00    2.30
  -1  -4  -5    2.90    2.40
   1  -4   5    0.90    1.30
   1   4   5    0.80    1.90
   1   4   5    1.30    2.00
   1  -4  -5    3.10    2.30
   1  -4  -5    0.80    2.10
   1   4   5    4.40    2.20
   1  -4  -5    2.20    2.60
  -2   4   5   74.39    4.80
  -2  -4  -5   71.09    4.80
  -2   4   5   82.09    4.80
  -2  -4  -5   76.19    4.30
   2  -4   5   77.59    3.90
   2  -4   5   77.19    3.90
  -2   4   5   81.09    4.70
   2   4  -5   73.29    2.80
  -2   4  -5   73.19    3.20
   2  -4  -5   73.99    4.60
  -2   4  -5   74.69    3.50
  -2  -4   5   76.79    2.50
   2   4   5   75.99    4.20
   2  -4  -5   75.09    4.80
   2  -4  -5   78.09    5.00
   2   4   5   75.29    4.20
  -2  -4   5   74.69    2.50
  -3   4   5   43.50    4.30
   3   4  -5   41.30    3.10
  -3  -4  -5   44.00    4.80
  -3  -4  -5   47.40    4.30
  -3   4   5   42.90    4.60
   3  -4   5   43.30    4.00
   3  -4   5   42.50    4.00
  -3   4   5   46.60    4.60
  -3   4  -5   36.90    4.00
   3   4   5   52.09    4.50
   3   4   5   46.10    4.00
  -3   4  -5   42.60    3.40
  -3  -4   5   45.10    2.90
   3  -4  -5   44.40    4.50
  -3  -4   5   40.10    3.00
   3  -4  -5   38.00    4.90
   3  -4  -5   38.80    4.50
  -4  -4  -5   25.40    4.00
   4  -4   5   42.20    5.20
  -4  -4  -5   30.90    4.20
   4  -4   5   26.90    4.00
   4  -4   5   25.40    4.10
   4   4  -5   30.70    3.30
  -4   4   5   31.30    4.20
  -4   4   5   25.40    4.50
  -4   4   5   25.80    4.10
   4  -4  -5   21.90    3.60
   4   4   5   24.70    3.60
  -4   4  -5   29.80    4.00
   4  -4  -5   28.90    4.50
  -4   4  -5   36.50    4.20
   4  -4  -5   29.00    4.30
   4   4   5   32.70    4.00
  -4  -4   5   26.80    3.10
  -4  -4   5   23.30    3.00
  -5   4   5   17.60    5.10
   5   4  -5   16.40    2.00
  -5   4   5    7.60    5.10
   5   4  -5   14.10    1.60
   5  -4   5   15.90    5.00
  -5   4   5   12.60    4.70
   5   4  -5   18.40    3.50
   5  -4   5    7.60    4.30
  -5  -4  -5   14.60    4.60
  -5  -4   5   18.00    3.60
  -5   4  -5   19.70    4.20
  -5  -4   5   16.20    3.70
   5  -4  -5    9.90    4.50
   5  -4  -5   14.00    4.60
   5  -4  -5   13.50    4.90
   5   4   5   13.30    4.10
   5   4   5   16.40    4.10
   6   4  -5    7.40    2.30
   6   4  -5   13.10    2.80
  -6   4   5    6.40    5.60
   6   4  -5   10.80    3.90
   6  -4   5    5.80    5.60
  -6  -4  -5   11.80    5.10
   6  -4   5    9.00    5.20
   6  -4   5    5.90    4.80
  -6  -4  -5   13.80    8.10
   6  -4  -5    9.00    5.90
  -6  -4   5   10.90    4.50
  -6  -4   5    7.20    7.40
   6   4   5    1.50    4.20
   6   4   5   10.90    4.70
  -6   4  -5   12.80    5.10
  -7   4   5    2.10    4.20
   7   4  -5    3.70    5.00
  -7  -4  -5    4.80    6.10
   7  -4   5    6.60    5.00
   7  -4   5    4.80    4.50
   7   4  -5    2.30    3.80
  -7   4   5    1.40    6.60
   7   4  -5    4.10    3.10
   7  -4   5   -2.70    6.60
  -7  -4  -5    8.00    5.20
  -7  -4   5   -0.40   10.00
   7  -4  -5    2.50    4.90
   7   4   5    5.30    5.90
   7  -4  -5   21.40    5.00
  -7   4  -5   -3.50    5.90
   7  -4  -5    2.90    6.60
  -7  -4   5   -6.30    5.20
   7   4   5    6.90    5.50
   8   4  -5   -0.50    3.90
  -8   4   5   -6.50    4.80
   8  -4   5    6.60    5.50
   8  -4   5   -4.20    4.80
   8  -4   5   11.90    8.60
  -8   4   5    2.30    8.00
  -8  -4  -5   -4.90    8.00
   8   4  -5   -0.30    5.60
   8   4   5    1.50    8.10
   8  -4  -5   10.70    5.40
  -8  -4   5   15.90    6.80
  -8  -4   5    4.00    7.60
   8  -4  -5    5.50    5.00
   8  -4  -5    7.70    8.00
   8   4   5    4.70    6.80
  -8   4  -5   10.50    7.00
   9  -4   5   -5.00    9.50
  -9   4   5   18.90    9.10
   9   4  -5   -6.10    8.40
   9   4  -5  -12.70    7.80
  -9  -4  -5   -0.10    8.30
   9   4   5    7.90    8.30
  -9  -4   5   -0.30    9.10
   9   4   5   -8.80    8.80
  -9   4  -5    0.80    7.60
   0  -5   5   64.69    1.90
   0  -5   5   60.79    1.80
   0  -5  -5   60.99    4.30
   0  -5  -5   59.79    4.30
   0   5   5   57.39    3.60
   0  -5  -5   60.49    4.50
   0   5   5   53.19    3.90
   0   5   5   58.39    4.00
  -1  -5  -5    8.60    2.40
   1  -5   5    7.90    1.60
   1  -5   5    7.70    1.70
  -1  -5  -5    5.10    2.50
   1  -5   5    8.10    1.50
  -1   5   5   10.00    2.40
  -1   5   5    9.50    2.50
  -1   5   5    7.90    2.70
   1  -5  -5    7.60    2.80
   1  -5  -5    5.90    2.50
   1  -5  -5    6.40    2.60
   1   5   5    9.60    2.50
   1   5   5   12.70    2.60
   1   5   5   10.00    2.20
   2   5  -5  122.99    3.10
  -2   5   5  132.39    5.80
   2  -5   5  133.19    5.40
  -2   5   5  132.29    6.00
  -2   5   5  139.89    6.30
  -2  -5  -5  133.39    6.10
   2  -5   5  131.79    5.30
   2  -5   5  136.59    5.20
  -2  -5  -5  132.89    5.70
   2   5   5  139.59    5.30
   2  -5  -5  133.79    6.10
   2  -5  -5  133.09    6.50
  -2   5  -5  128.09    4.10
   2   5   5  123.69    5.50
  -2  -5   5  127.29    3.30
   2  -5  -5  126.99    6.10
  -2  -5   5  116.39    3.80
  -2   5  -5  126.59    4.10
  -3   5   5    6.70    3.00
  -3   5   5   10.60    3.30
  -3   5   5    9.80    3.50
   3   5  -5    7.00    1.70
  -3  -5  -5   10.90    3.10
   3  -5   5    7.10    2.90
  -3  -5  -5    9.80    3.10
   3  -5   5   10.50    3.10
   3  -5   5    6.40    2.80
  -3   5  -5    7.40    2.20
  -3   5  -5   10.50    2.60
   3  -5  -5    8.30    3.10
  -3  -5   5   10.20    1.80
  -3  -5   5    9.70    1.70
   3  -5  -5    7.70    3.40
   3   5   5   14.00    3.00
   3  -5  -5    9.40    3.70
   3   5   5   11.20    2.80
  -4  -5  -5   23.90    4.10
  -4  -5  -5   24.30    4.30
   4   5  -5   24.20    2.80
   4  -5   5   21.90    4.10
   4  -5   5   24.20    4.30
  -4   5   5   22.40    4.50
  -4   5   5   27.20    4.70
   4  -5   5   21.70    4.20
  -4   5   5   24.80    4.30
  -4  -5   5   27.70    3.00
  -4   5  -5   23.90    3.70
   4  -5  -5   27.30    4.40
   4  -5  -5   24.20    4.70
  -4   5  -5   25.30    3.70
   4   5   5   18.20    3.40
   4  -5  -5   30.60    4.80
  -4  -5   5   23.50    3.00
   4   5   5   25.50    3.60
  -5  -5  -5   13.30    4.60
   5   5  -5   10.40    3.00
   5  -5   5    4.90    4.70
  -5   5   5   11.80    4.60
   5  -5   5    6.20    4.40
  -5   5   5    8.60    5.10
  -5   5   5    6.80    5.10
  -5  -5  -5    0.50    4.30
   5  -5  -5    9.50    5.00
   5  -5  -5   11.80    4.30
  -5  -5   5   11.00    3.60
  -5   5  -5    6.30    3.90
  -5  -5   5    6.50    3.30
   5   5   5    7.80    3.80
   5   5   5   13.00    3.40
  -6  -5  -5    5.70    5.10
   6  -5   5    7.30    4.90
  -6   5   5    2.20    5.50
   6  -5   5    3.70    6.00
   6   5  -5    9.20    4.00
  -6  -5  -5    6.10    6.40
   6  -5   5    5.90    5.50
   6  -5  -5   12.80    6.10
  -6   5  -5    7.70    4.90
  -6  -5   5   10.60    4.70
   6   5   5    2.10    4.70
   6   5   5    5.40    4.20
  -7  -5  -5    0.80    5.60
   7   5  -5    7.10    1.80
   7  -5   5   -0.50    4.60
   7  -5   5   -6.20    5.30
   7   5  -5    4.70    2.20
  -7   5   5    1.10    4.30
  -7  -5  -5    9.90    7.00
  -7   5   5    9.30    7.10
   7   5  -5    8.20    5.00
   7  -5   5    3.90    7.60
   7  -5  -5    8.80    7.30
  -7  -5   5   10.20    5.90
   7   5   5    1.20    5.60
   7  -5  -5   -6.80    4.70
  -7   5  -5   10.00    6.00
   7  -5  -5    0.80    4.50
  -8  -5  -5   -7.30    6.20
   8   5  -5   -3.20    6.60
  -8   5   5   -2.30    8.30
  -8   5   5    3.60    5.70
   8  -5   5    5.00    6.60
   8  -5   5   12.70    8.90
  -8  -5  -5    6.30    9.30
   8  -5   5   -7.90    8.20
   8   5  -5   -4.60    3.40
  -8  -5   5    4.60    7.20
   8  -5  -5  -13.50    5.20
  -8   5  -5    5.30    8.00
   8   5   5   -2.50    7.40
   8   5   5   -3.80    7.60
  -8   5  -5   14.70    7.30
   8  -5  -5   12.80    8.40
  -8  -5   5  -12.00    7.30
   0  -6  -5   66.59    4.80
   0  -6   5   66.29    2.40
   0  -6   5   65.19    1.70
   0  -6  -5   64.19    4.70
   0   6   5   63.99    4.60
   0  -6   5   64.29    2.20
   0  -6  -5   65.79    4.90
   0   6   5   66.19    4.40
   0   6   5   63.09    4.00
  -1   6   5   23.10    2.90
   1  -6   5   22.00    2.60
  -1   6   5   21.20    3.20
  -1  -6  -5   21.40    3.20
   1  -6   5   19.50    2.10
  -1   6   5   15.70    3.10
  -1  -6  -5   20.80    3.20
   1  -6   5   23.00    2.50
   1   6   5   19.80    2.60
   1  -6  -5   18.90    3.30
   1  -6  -5   19.70    3.40
   1  -6  -5   20.60    3.50
   1   6   5   21.40    3.00
   1   6   5   19.70    3.00
   2  -6   5   13.10    2.60
  -2   6   5   11.40    3.00
  -2  -6  -5   15.20    3.40
  -2   6   5   15.20    3.50
  -2  -6  -5   13.30    3.20
  -2   6   5   15.70    3.20
   2  -6   5   15.00    2.60
   2  -6   5   12.40    2.60
   2  -6  -5   16.30    3.70
   2  -6  -5   16.80    3.40
  -2  -6   5   12.80    1.10
   2   6   5   17.40    2.60
   2  -6  -5   12.10    3.30
   2   6   5   12.00    3.00
  -2   6  -5   15.00    1.50
  -2   6  -5   12.90    1.40
  -3  -6  -5   18.50    3.80
  -3   6   5   20.40    3.70
   3  -6   5   18.30    3.40
   3  -6   5   15.70    3.40
  -3   6   5   19.20    4.10
   3   6  -5   18.50    2.00
  -3  -6  -5   12.10    3.50
   3  -6   5   21.10    3.80
  -3   6   5   15.80    3.90
   3   6   5   18.30    3.20
   3  -6  -5   10.00    4.00
  -3   6  -5   18.40    2.70
   3  -6  -5   23.90    4.40
  -3   6  -5   15.90    2.50
   3  -6  -5   21.50    4.20
   3   6   5   17.20    3.20
   4  -6   5   -0.40    3.70
  -4   6   5   -4.90    4.00
  -4   6   5   -5.70    4.30
   4  -6   5   -0.40    3.90
  -4  -6  -5    2.50    3.90
   4   6  -5    2.70    2.10
  -4   6   5   -1.60    3.70
  -4  -6  -5    0.80    3.80
   4  -6   5    1.80    3.40
   4   6   5   -1.10    2.90
  -4   6  -5    3.90    3.10
   4  -6  -5    3.00    3.90
  -4  -6   5   -0.30    2.30
   4   6   5   -1.90    2.90
  -4  -6   5    0.10    2.40
   4  -6  -5    0.80    4.30
  -4   6  -5    3.10    2.60
  -5   6   5    3.50    6.20
  -5  -6  -5   -4.70    4.40
  -5  -6  -5    4.80    4.80
   5  -6   5    5.70    4.90
   5  -6   5   19.30    5.20
  -5   6   5    6.70    5.20
  -5   6   5   10.80    4.70
   5  -6   5   -5.20    4.80
   5   6  -5    2.60    3.00
   5  -6  -5   -0.40    6.50
   5  -6  -5   -1.00    4.60
  -5  -6   5    2.60    3.50
  -5   6  -5    7.80    3.80
  -5  -6   5    1.50    3.10
  -5   6  -5    1.50    4.00
   5   6   5    7.10    4.10
   5   6   5   -3.00    3.20
  -6   6   5   11.50    5.60
   6   6  -5    5.40    3.70
  -6  -6  -5    6.10    5.20
   6  -6   5    4.10    5.00
   6  -6   5   18.90    6.70
   6  -6   5    2.30    6.40
  -6  -6  -5    7.10    5.90
  -6   6   5    9.60    6.30
   6  -6  -5   11.00    5.60
   6   6   5   12.80    5.10
  -6   6  -5    3.00    4.80
   6   6   5    7.30    4.20
   6  -6  -5   11.40    6.70
  -6  -6   5   10.10    5.20
   7  -6   5    7.50    6.50
   7  -6   5    9.10    5.20
  -7   6   5    3.30    7.20
  -7  -6  -5    4.10    7.40
  -7   6   5    5.20    5.00
  -7  -6  -5   15.80    6.20
   7  -6   5   15.20    7.90
  -7   6  -5    5.90    6.80
   7  -6  -5   17.90    4.90
   7  -6  -5   12.00    8.10
  -7   6  -5   26.10    6.20
  -7  -6   5    7.00    7.00
   7   6   5   16.00    5.70
  -7  -6   5    7.20    8.60
   7  -6  -5    0.90    4.80
   7   6   5    2.40    6.40
  -8   6   5   -2.60    7.50
   8  -6   5   -7.20    7.90
  -8  -6  -5   12.70    9.60
  -8   6  -5    7.70    7.60
   8  -6  -5    5.10    8.40
  -8  -6   5    5.90    8.10
  -8  -6   5   -1.30    7.80
   8   6   5   11.80    8.50
  -8   6  -5   24.80    9.20
   0   7   5  123.09    5.50
   0   7   5  129.19    5.80
   0  -7  -5  118.49    7.70
   0  -7   5  122.09    3.90
   0   7   5  132.29    6.40
   0  -7   5  128.09    4.00
   0  -7  -5  116.59    6.30
  -1  -7  -5   96.29    5.80
  -1   7   5   90.29    5.20
   1  -7   5   96.69    4.20
  -1  -7  -5   86.99    5.90
  -1   7   5   78.89    5.50
   1  -7   5   92.79    4.20
   1  -7   5   94.69    3.90
  -1   7   5   88.99    5.30
   1  -7  -5   90.09    5.60
   1   7   5   91.39    4.70
   1  -7  -5   90.49    5.80
   1   7   5   84.29    4.90
  -1  -7   5   82.99    2.40
  -1  -7   5   91.49    2.20
   1  -7  -5   87.79    6.00
   1   7   5   93.99    5.80
  -2  -7  -5   53.29    5.10
  -2   7   5   58.89    5.70
   2  -7   5   52.29    4.20
  -2   7   5   40.10    5.10
  -2   7   5   50.99    4.60
   2  -7   5   47.80    4.20
  -2  -7  -5   54.99    5.20
   2  -7   5   45.80    4.40
  -2  -7   5   50.19    2.20
   2   7   5   42.30    4.80
   2  -7  -5   58.99    5.60
   2  -7  -5   50.99    5.50
   2   7   5   55.39    4.40
   2  -7  -5   52.89    5.10
  -2  -7   5   45.40    1.90
   3  -7   5  114.89    6.70
  -3  -7  -5  103.89    6.80
   3  -7   5  109.89    6.30
  -3   7   5  125.89    7.40
  -3   7   5  118.09    7.60
  -3   7   5  118.79    7.10
   3  -7   5  105.39    6.10
  -3  -7  -5  110.59    6.90
   3  -7  -5  126.79    7.70
  -3   7  -5  101.39    4.60
  -3   7  -5  101.29    4.30
   3   7   5  119.09    5.50
   3   7   5  106.59    5.80
   3   7   5   94.19    7.10
  -3  -7   5  105.39    4.20
   3  -7  -5  115.19    7.60
  -3  -7   5  108.39    4.30
   4  -7   5   40.30    5.70
   4  -7   5   40.80    5.20
  -4   7   5   62.09    6.90
   4  -7   5   37.90    6.10
  -4  -7  -5   39.00    5.40
  -4   7   5   45.20    6.60
  -4   7   5   45.50    6.30
   4   7  -5   31.50    3.20
   4  -7  -5   43.70    6.30
   4  -7  -5   44.20    5.90
   4  -7  -5   44.00    6.10
   4   7   5   34.40    3.90
   4   7   5   33.80    4.40
  -4  -7   5   30.10    3.40
  -4   7  -5   44.30    4.60
  -4  -7   5   36.30    4.10
  -4   7  -5   37.50    4.20
   5   7  -5   46.10    5.10
  -5  -7  -5   48.30    6.60
   5  -7   5   51.69    6.60
  -5   7   5   54.39    7.20
   5  -7   5   63.99    8.40
  -5   7   5   55.99    6.90
  -5  -7  -5   59.79    7.30
  -5   7   5   63.89    9.20
   5  -7   5   61.69    7.10
   5   7   5   54.59    6.70
   5  -7  -5   49.99    7.40
  -5  -7   5   55.29    6.60
  -5   7  -5   56.69    6.90
   5   7   5   57.29    6.20
  -5   7  -5   58.39    6.30
   5  -7  -5   51.59    6.90
  -5  -7   5   49.60    5.80
   6  -7   5   75.09    9.20
  -6   7   5   54.19    7.90
   6  -7   5   58.89    8.30
  -6  -7  -5   53.19    8.00
  -6   7   5   64.99    8.10
  -6  -7  -5   62.59    7.70
   6   7  -5   62.89    6.10
   6  -7   5   79.09    8.70
   6   7   5   62.69    6.70
  -6  -7   5   73.09    8.40
  -6  -7   5   68.39   11.40
  -6   7  -5   55.39    6.50
   6  -7  -5   67.99    6.90
  -6   7  -5   76.69    9.60
   6   7   5   53.49    6.30
   6  -7  -5   54.99    8.50
   6  -7  -5   57.29    7.10
  -7  -7  -5   30.80    8.60
   7  -7   5   38.50    9.30
  -7   7   5   56.89    7.60
  -7  -7  -5   40.30    7.60
   7   7  -5   43.30    6.00
   7  -7   5   42.00    6.40
   7  -7   5   38.40    7.80
  -7   7   5   47.60    9.00
  -7   7  -5   47.20    8.20
  -7  -7   5   43.10    8.40
   7   7   5   58.09    7.60
  -7  -7   5   40.90    9.00
   7  -7  -5   74.69    8.80
   7   7   5   44.70    7.50
  -7   7  -5   27.60    7.20
   7  -7  -5   38.00    9.40
  -8   7   5   15.40    7.90
   8  -7   5   -6.60    8.90
  -8  -7  -5    5.00    9.40
   8   7   5    9.10    9.10
  -8  -7   5    0.60    8.80
  -8   7  -5   20.60    8.20
   8  -7  -5    4.70    8.90
   8   7   5    9.40    7.90
  -8   7  -5   -7.50    9.10
  -8  -7   5  -11.10    7.90
   0   8   5   13.10    3.70
   0  -8  -5    9.90    3.60
   0  -8   5    8.00    1.70
   0  -8   5    9.40    2.00
   0   8   5   11.10    2.70
   0  -8  -5   14.00    4.00
   0   8   5   14.50    3.10
   1  -8   5  604.84   14.50
  -1   8   5  557.54   16.10
  -1   8   5  587.74   15.40
   1  -8   5  591.54   14.60
   1  -8   5  590.84   13.80
  -1  -8  -5  598.24   16.20
  -1  -8  -5  597.04   16.30
  -1   8   5  588.54   15.40
  -1  -8   5  579.94   13.10
   1   8   5  584.84   14.80
   1  -8  -5  579.94   16.30
   1   8   5  562.54   15.80
   1  -8  -5  603.54   16.70
   1   8   5  593.64   14.80
  -1  -8   5  571.24   13.00
   1  -8  -5  577.44   16.20
  -2   8   5   14.60    4.30
   2  -8   5   10.80    3.20
  -2  -8  -5   10.50    3.90
  -2  -8  -5   12.30    4.20
   2  -8   5   13.10    2.90
  -2   8   5   14.50    4.40
  -2   8   5   12.40    3.70
   2  -8   5   13.20    3.10
   2  -8  -5   11.00    4.10
   2   8   5   11.30    3.70
   2  -8  -5   15.20    4.40
   2   8   5   11.80    2.90
   2   8   5   14.50    3.00
   2  -8  -5   12.80    4.90
  -2  -8   5   12.10    1.50
  -3  -8  -5  299.87   10.80
  -3   8   5  308.17   10.90
   3  -8   5  297.67   11.00
  -3   8   5  286.67   11.70
   3  -8   5  309.37   10.40
  -3   8   5  304.37   11.10
   3  -8   5  305.87   10.40
  -3  -8  -5  301.97   11.10
   3  -8  -5  312.07   11.80
  -3   8  -5  285.17    7.30
   3   8   5  304.87    9.30
   3   8   5  295.17   11.00
  -3   8  -5  307.17    7.50
  -3  -8   5  300.87    8.30
  -3  -8   5  289.17    8.20
   3   8   5  315.27    9.30
   3  -8  -5  307.27   12.20
  -4   8   5   17.60    5.40
  -4   8   5    6.50    5.00
  -4  -8  -5   14.20    5.50
   4  -8   5    4.80    4.40
  -4  -8  -5   13.70    5.10
   4  -8   5   11.10    4.80
   4  -8   5    8.50    5.00
   4   8  -5   10.70    1.50
  -4   8   5    1.20    5.60
   4  -8  -5    2.40    6.00
  -4   8  -5    7.20    3.00
  -4  -8   5    9.30    2.90
   4  -8  -5   14.00    5.10
  -4  -8   5    7.30    3.00
   4  -8  -5   10.50    5.60
   4   8   5    7.70    3.20
   4   8   5    9.70    3.60
  -4   8  -5   10.20    3.30
  -5  -8  -5   48.70    6.70
   5  -8   5   55.99    6.80
  -5   8   5   42.70    7.10
   5   8  -5   49.80    4.30
   5  -8   5   46.20    6.90
   5  -8   5   49.10    7.70
  -5   8   5   46.00    7.80
  -5  -8  -5   54.39   11.70
  -5   8  -5   41.10    5.40
  -5   8  -5   46.10    4.90
  -5  -8   5   39.40    5.10
   5  -8  -5   57.49    7.90
  -5  -8   5   41.10    4.90
   5   8   5   50.59    5.80
   5  -8  -5   46.50    7.80
   5   8   5   52.79    6.70
   5  -8  -5   39.70    5.90
   6   8  -5    0.50    3.50
  -6   8   5    7.40    7.20
  -6  -8  -5    7.20    7.30
   6  -8   5   12.20    6.70
  -6   8   5   -3.60    6.20
   6  -8   5   -3.00    5.50
   6  -8   5    8.50    8.70
  -6  -8  -5    6.90    6.20
   6  -8  -5   14.30    6.20
   6   8   5    6.40    5.10
   6  -8  -5    1.80    7.70
  -6  -8   5   -1.70    6.30
  -6   8  -5   -5.40    6.30
   6  -8  -5    6.20    4.80
  -6   8  -5   10.00    7.50
  -6  -8   5    1.60    5.30
   6   8   5    1.10    4.00
   7  -8   5   41.40    9.50
  -7  -8  -5   48.60   10.40
  -7  -8  -5   42.90    8.80
   7  -8   5   54.49   10.80
  -7   8   5   35.00    7.40
  -7   8   5   40.90    9.20
   7   8  -5   48.50    6.00
   7   8   5   41.80   10.00
  -7   8  -5   54.09    9.90
  -7  -8   5   46.10    9.10
   7  -8  -5   53.79    9.10
  -7  -8   5   34.30    8.50
  -7   8  -5   60.19    9.40
   7   8   5   60.49    6.80
   0  -9   5   38.60    3.40
   0   9   5   36.00    3.70
   0  -9  -5   36.60    4.70
   0   9   5   37.00    4.40
   0  -9   5   37.00    4.00
   0  -9  -5   33.30    5.00
   0   9   5   31.90    4.80
  -1   9   5   24.20    4.80
   1  -9   5   25.00    3.50
  -1  -9  -5   33.00    4.70
   1  -9   5   28.00    3.20
  -1   9   5   36.90    4.60
  -1   9   5   29.40    4.20
   1  -9   5   25.90    3.30
  -1  -9  -5   26.60    4.70
  -1  -9   5   29.70    2.70
   1  -9  -5   31.80    4.90
   1  -9  -5   29.30    5.10
   1   9   5   31.70    3.50
   1   9   5   30.80    4.80
  -1  -9   5   30.80    3.10
  -2   9   5   63.19    7.80
  -2   9   5   72.89    6.60
  -2  -9  -5   69.49    6.80
   2  -9   5   71.99    5.50
   2  -9   5   78.59    6.40
  -2  -9  -5   74.39    7.20
  -2   9   5   60.69    5.80
   2  -9   5   77.39    5.30
   2  -9  -5   70.79    7.40
   2   9   5   70.59    6.80
  -2  -9   5   67.29    3.70
   2  -9  -5   75.79    8.20
   2  -9  -5   69.29    7.30
   2   9   5   65.49    4.70
  -2  -9   5   71.69    3.50
   2   9   5   72.99    4.90
  -3   9   5   31.80    4.60
  -3   9   5   39.90    5.30
   3  -9   5   45.20    5.80
   3  -9   5   32.60    5.10
  -3  -9  -5   40.00    5.50
  -3   9   5   36.80    6.40
   3  -9   5   36.00    4.60
  -3  -9  -5   40.70    5.80
   3   9   5   36.60    5.30
  -3  -9   5   35.60    3.80
   3   9   5   32.30    3.40
  -3  -9   5   30.70    3.80
   3   9   5   31.50    3.40
   3  -9  -5   34.20    5.90
   3  -9  -5   33.10    6.00
  -4   9   5   15.00    5.80
  -4  -9  -5   14.20    6.20
  -4  -9  -5   19.50    5.50
  -4   9   5   33.80    5.30
   4  -9   5   12.40    5.00
  -4   9   5   20.00    7.10
   4  -9   5   12.50    6.00
   4  -9   5   16.30    5.70
   4   9   5    8.50    3.00
  -4   9  -5   11.80    2.50
   4  -9  -5   21.70    5.70
   4  -9  -5   15.30    6.10
   4  -9  -5   12.30    6.80
   4   9   5   16.30    5.70
   4   9   5   13.30    3.30
  -4   9  -5   15.10    3.00
  -4  -9   5   12.40    3.40
   5  -9   5   10.70    7.30
  -5   9   5    9.90   12.80
   5  -9   5    4.40    6.00
  -5  -9  -5   16.20    6.30
  -5   9   5    6.90    6.60
   5  -9   5   11.00    6.90
  -5  -9  -5    0.30    6.70
   5   9  -5   10.80    2.10
   5  -9  -5   -0.80    6.10
   5  -9  -5   14.00    4.80
  -5  -9   5   -3.50    4.10
  -5   9  -5    0.80    4.60
   5  -9  -5    9.70    7.30
  -5   9  -5    6.30    3.90
   5   9   5   12.00    3.90
   5   9   5    6.20    3.20
   6  -9   5   26.50    7.60
  -6  -9  -5   22.60    8.50
  -6  -9  -5   17.40    7.90
   6  -9   5   23.10    8.90
   6  -9   5   34.70    8.70
  -6   9   5   29.90    8.00
   6   9  -5   31.00    3.90
  -6   9   5   18.40    8.40
   6  -9  -5   32.10    8.80
   6   9   5   18.70    3.40
   6  -9  -5   24.50    9.10
  -6   9  -5   16.20    6.40
  -6   9  -5   26.70    7.30
   6  -9  -5   27.50    6.30
   6   9   5   27.20    5.20
  -6  -9   5   27.20    7.40
  -7  -9  -5   21.20   10.00
   7  -9   5    6.80    9.60
   7  -9   5   20.70   10.40
  -7   9   5    1.70    8.60
  -7   9   5   27.70    8.70
   7   9   5    9.10    6.80
  -7  -9   5   25.90    8.70
   7  -9  -5   27.10   10.10
  -7   9  -5   25.90    9.70
   0 -10   5  102.19    5.60
   0 -10   5  103.89    5.20
   0  10   5   96.69    5.70
   0  10   5   93.99    7.80
   0  10   5   99.19    5.70
   0 -10  -5   95.69    7.90
   0 -10  -5  108.19    8.50
   1 -10   5   11.10    3.60
  -1 -10  -5    9.40    4.30
  -1  10   5   13.90    3.50
  -1  10   5   15.10    5.00
  -1  10   5    8.80    3.90
  -1 -10  -5   14.50    5.00
   1 -10   5   13.10    2.30
   1 -10   5   14.60    3.30
   1  10   5   10.10    4.70
   1 -10  -5    7.30    4.60
  -1 -10   5    8.80    2.40
   1  10   5    9.70    2.80
   1 -10  -5   12.60    5.60
   1 -10  -5   20.00    5.50
  -1 -10   5    7.10    2.30
  -2  10   5   14.30    4.50
  -2  10   5   14.10    3.90
   2 -10   5    9.40    3.80
  -2 -10  -5   12.80    4.80
  -2  10   5   17.10    5.50
  -2 -10  -5   16.00    5.10
   2 -10   5    6.30    3.30
   2 -10   5   16.10    4.60
   2 -10  -5   12.60    5.20
   2 -10  -5   17.90    5.30
   2  10   5    9.70    2.30
   2  10   5   10.80    2.50
  -2 -10   5   13.40    2.40
  -2 -10   5   12.70    2.40
   2  10   5   12.40    4.90
   3 -10   5   13.40    4.40
  -3  10   5    7.10    5.30
  -3 -10  -5   10.10    6.00
  -3  10   5   10.50    4.40
   3 -10   5   10.90    5.60
  -3 -10  -5   15.60    5.40
   3 -10   5    2.40    4.60
  -3  10   5   14.20   11.80
   3  10   5    7.90    2.20
  -3 -10   5   13.40    2.90
   3 -10  -5   12.40    6.20
   3 -10  -5   13.00    6.10
   3  10   5    0.50    5.10
   3  10   5    3.90    1.70
  -3 -10   5    7.90    2.80
   3 -10  -5    8.90    5.40
   4 -10   5   28.10    6.30
  -4 -10  -5   36.80    7.50
  -4  10   5   28.30    5.50
  -4  10   5   26.00    7.80
   4 -10   5   28.90    6.80
  -4  10   5   25.40   10.60
  -4 -10  -5   29.00    6.10
   4  10   5   36.30    3.30
  -4 -10   5   27.60    3.90
  -4 -10   5   38.30    4.20
   4  10   5   27.70    6.70
   4  10   5   29.00    2.80
   4 -10  -5   43.60    6.40
   4 -10  -5   30.50    7.60
   4 -10  -5   37.80    8.20
  -5  10   5   15.00    8.10
  -5  10   5    6.50    7.00
   5 -10   5    1.90    7.70
  -5 -10  -5    5.50    7.50
   5 -10   5   14.10    8.90
  -5  10   5   21.70    7.60
   5 -10   5    6.90    6.70
  -5 -10  -5   15.10    7.10
   5 -10  -5   11.00    8.30
  -5 -10   5   10.90    5.10
   5 -10  -5   12.90    5.80
  -5  10  -5    5.70    3.10
   5 -10  -5   20.20    7.40
  -5 -10   5   11.80    4.80
  -5  10  -5   14.10    4.70
   5  10   5   16.10    7.50
   6 -10   5   29.30   10.50
  -6 -10  -5   10.90    9.10
  -6 -10  -5   14.80    7.80
  -6  10   5   23.20    9.70
   6 -10   5   40.40    9.30
   6 -10   5   28.20    9.10
  -6  10   5   14.00    8.20
  -6 -10   5   27.20    6.90
  -6  10  -5   13.80    7.60
   6 -10  -5   17.30    8.90
  -6  10  -5   21.70    5.00
   6 -10  -5    9.20    9.90
  -6 -10   5   26.40    6.90
   6  10   5   17.50   14.70
   0  11   5    1.40    3.00
   0  11   5   -2.20    5.00
   0 -11  -5   -0.30    5.40
   0 -11   5    2.60    2.90
   0 -11   5   -2.60    3.00
   0 -11  -5   -2.00    6.10
   1 -11   5   -0.20    3.50
  -1 -11  -5    2.70    5.00
  -1  11   5   -1.50    2.90
  -1  11   5    1.50    5.70
  -1 -11  -5    4.20    5.90
   1 -11   5   -3.40    4.00
  -1  11   5    3.30    3.80
   1  11   5    1.00    1.50
   1 -11  -5    2.40    6.40
  -1 -11   5    3.50    2.70
   1 -11  -5   -0.50    5.00
   1  11   5    3.20    4.80
  -1 -11   5    3.10    2.60
   1  11   5    0.30    2.00
  -2  11   5   13.50    6.50
  -2  11   5   19.40    4.90
  -2 -11  -5   17.00    5.90
   2 -11   5   19.80    5.50
   2 -11   5   24.80    5.60
  -2 -11  -5   15.40    7.70
   2 -11   5   16.20    3.70
  -2  11   5   18.50    5.60
   2 -11  -5   17.10    6.10
   2 -11  -5   11.30    6.40
   2  11   5   19.30    5.80
  -2 -11   5   15.70    2.90
   2 -11  -5   13.00    6.00
  -2 -11   5   18.20    2.70
   3 -11   5  -10.20    6.00
   3 -11   5    5.50    6.60
  -3  11   5    0.50    5.80
   3 -11   5   -7.00    4.60
  -3 -11  -5   -3.90    6.90
  -3  11   5    1.30    4.20
  -3  11   5    6.10    6.70
  -3 -11  -5   -1.50    6.00
   3 -11  -5   -1.50    7.10
  -3 -11   5    2.00    3.00
   3  11   5   -1.80    5.70
   3 -11  -5    2.40    7.30
   3 -11  -5    1.30    5.80
  -3 -11   5   -3.30    2.90
   4 -11   5   -4.20    7.10
  -4  11   5   -3.60    5.10
  -4 -11  -5   -6.70    7.00
   4 -11   5   -6.90    6.60
  -4 -11  -5   16.60    8.40
   4 -11   5   11.30    7.50
  -4  11   5    6.40    8.10
   4 -11  -5   11.70    8.00
  -4 -11   5    7.90    4.00
   4  11   5   -7.10    7.00
   4 -11  -5    9.00    9.20
  -4 -11   5    5.70    3.90
   4 -11  -5    0.80    6.10
   5 -11   5   22.80    9.00
  -5  11   5   28.80    7.70
  -5  11   5   -5.00    8.50
   5 -11   5    1.10    7.30
  -5  11   5   -4.90    8.90
   5 -11   5    1.50    9.40
  -5 -11  -5    3.40    7.80
  -5 -11  -5    7.30    7.70
   5 -11  -5   10.20    9.40
   5 -11  -5   -5.50    8.50
  -5 -11   5    2.10    4.70
  -5 -11   5   -1.30    6.50
   5  11   5   -4.30   15.30
   0 -12  -5   24.10    8.00
   0  12   5   21.00    6.90
   0 -12   5   17.90    5.80
   0 -12  -5   18.20    6.40
   0 -12   5   17.60    4.30
  -1  12   5    9.00    6.80
  -1  12   5   12.10    2.90
  -1  12   5   12.50    3.40
  -1 -12  -5   12.40    7.30
   1 -12   5   14.70    5.10
   1 -12   5   19.20    5.30
  -1 -12  -5   16.20    7.60
   1 -12  -5   12.60    6.40
  -1 -12   5   15.50    4.00
  -1 -12   5   17.80    3.60
   1  12   5   23.60    6.60
   1 -12  -5   13.10    7.40
  -2  12   5   16.60    3.90
   2 -12   5    7.40    6.30
  -2  12   5   12.30    7.20
  -2 -12  -5   17.70    7.50
   2 -12   5    8.60    3.40
  -2  12   5   10.00    5.00
   2 -12   5    6.60    6.10
  -2 -12  -5    2.50    7.60
   2  12   5    7.90    6.60
   2 -12  -5    1.30    8.60
  -2 -12   5    7.80    3.00
   2 -12  -5    2.40    7.40
   2 -12  -5   24.70    6.80
  -2 -12   5   15.40    3.50
  -3 -12  -5    0.80    7.40
   3 -12   5    0.00    5.10
   3 -12   5    0.10    7.80
   3 -12   5   -3.10    8.30
  -3 -12  -5    4.80    7.30
  -3  12   5    0.70    6.60
  -3  12   5    0.40    8.00
  -3  12   5    1.40    4.40
  -3 -12   5    0.50    3.30
   3 -12  -5   13.60    8.20
   3 -12  -5    3.40    8.20
   3  12   5   -5.10    7.20
   3 -12  -5    9.30    6.90
  -3 -12   5    2.70    3.40
   4 -12   5    7.50    8.20
   4 -12   5    4.30    7.60
  -4 -12  -5    6.10    7.90
  -4 -12  -5    9.20    8.40
  -4  12   5   -6.10    5.60
  -4  12   5    3.70    8.90
   4 -12   5   -6.40    8.40
   4 -12  -5   -4.80   12.20
   4  12   5   -7.70    8.60
  -4 -12   5   -2.40    4.40
  -4 -12   5    2.90    4.10
   4 -12  -5    4.20    9.80
   0 -13   5   40.40    5.30
   0 -13   5   42.50    7.00
   0  13   5   41.00    9.10
   0 -13  -5   55.49    9.20
   0 -13  -5   35.50    8.00
  -1  13   5   -6.50    9.50
  -1 -13  -5    4.40    7.50
   1 -13   5    3.20    5.90
  -1 -13  -5   11.10    7.30
   1 -13   5    7.10    5.70
  -1 -13   5    4.30    4.00
   1 -13  -5   17.40    8.60
  -1 -13   5    8.70    4.20
   1  13   5   11.20    8.30
   1 -13  -5   17.20    7.70
   2 -13   5   61.69    8.20
  -2 -13  -5   58.59    9.30
  -2  13   5   47.10    9.40
   2 -13   5   60.49    9.00
  -2 -13  -5   60.69    8.90
   2  13   5   48.30    8.70
  -2 -13   5   50.39    4.90
   2 -13  -5   43.20    8.70
  -2 -13   5   54.29    5.90
   2 -13  -5   51.89   10.20
  -3  13   5   19.80    7.40
  -3  13   5    4.60    9.40
   3 -13   5    5.30    7.60
   3 -13   5    0.70    8.40
  -3 -13  -5  -11.80    8.00
  -3 -13  -5    2.80    8.80
   3  13   5   -7.20    9.00
  -3 -13   5    5.40    5.30
   3 -13  -5   15.70    9.90
   3 -13  -5  -11.50    8.70
   0   0  -6  244.28    6.80
   0   0   6  246.28    7.00
   0   0   6  264.37    7.20
   0   0  -6  244.58    6.80
   0   0   6  251.47    6.90
   1   0  -6    8.40    1.70
   1   0  -6    8.30    1.80
   1   0   6    8.10    2.00
   1   0   6    8.80    2.00
  -1   0   6    7.20    2.00
  -1   0   6    8.30    2.10
   1   0  -6    8.50    2.10
  -1   0  -6    7.40    2.10
  -1   0   6    7.10    1.80
  -1   0  -6    9.90    2.00
  -2   0  -6  334.57    9.20
  -2   0   6  330.77    9.20
   2   0   6  346.77    9.40
   2   0   6  344.17    9.40
  -2   0  -6  328.77    9.30
   2   0  -6  334.67    8.80
  -2   0   6  322.57    8.90
   2   0  -6  332.87    9.30
  -2   0   6  334.07    9.10
   2   0  -6  329.57    8.80
  -3   0   6    9.60    2.80
  -3   0   6    8.20    2.30
  -3   0  -6    9.40    2.70
  -3   0   6    4.50    2.30
   3   0  -6    8.40    2.20
   3   0   6   12.80    2.80
   3   0  -6    8.30    2.80
   3   0   6    9.50    2.60
   3   0  -6    4.50    2.30
  -3   0  -6    5.20    2.40
   4   0  -6   30.70    3.40
  -4   0   6   27.40    3.90
  -4   0   6   21.40    3.50
  -4   0   6   24.60    3.40
   4   0  -6   22.40    3.10
   4   0  -6   25.70    3.90
   4   0   6   26.00    3.70
  -4   0  -6   21.00    3.80
   4   0   6   23.20    3.60
  -4   0  -6   30.00    3.50
   5   0   6    4.10    3.80
  -5   0   6   -4.20    3.00
  -5   0   6    2.40    3.40
   5   0  -6   -0.60    2.90
  -5   0  -6    0.70    3.60
  -5   0  -6   -0.50    3.30
   5   0  -6   -3.70    3.10
   5   0   6    4.70    3.40
   5   0  -6    1.20    3.40
  -6   0  -6    3.40    5.00
  -6   0   6    3.00    4.30
   6   0  -6    1.00    4.60
   6   0   6    3.80    4.50
  -6   0   6    0.00    4.40
   6   0  -6   -6.00    3.70
   6   0   6   -2.00    4.90
  -6   0  -6    0.90    4.30
   6   0  -6    1.90    3.90
   7   0   6    9.40    5.40
  -7   0  -6    1.20    6.00
  -7   0   6   -7.20    5.50
  -7   0   6    4.90    4.90
   7   0  -6    4.90    4.80
   7   0  -6    2.30    5.70
  -7   0  -6    7.40    5.60
   7   0   6    0.40    6.20
  -8   0   6    2.70    5.00
  -8   0  -6   10.60    7.60
  -8   0   6    2.40    7.40
   8   0   6  -13.00    4.80
  -8   0  -6   -6.70    4.30
   8   0   6   -7.20    4.40
   8   0  -6   -0.70    6.30
   8   0  -6   -3.20    7.20
   8   0   6  -10.20    7.50
   9   0  -6    8.70    8.20
   9   0  -6   -5.90    9.00
   9   0   6    4.70    7.80
  -9   0   6   -1.00    8.10
  -9   0  -6   -3.50    7.80
   0  -1   6   17.90    1.90
   0  -1  -6   15.70    2.30
   0   1  -6   16.30    1.70
   0  -1  -6   14.50    2.20
   0   1  -6   18.40    2.00
   0   1   6   19.00    2.50
   0   1   6   17.00    2.30
   0  -1   6   15.50    1.80
   0  -1   6   16.80    2.10
   0   1   6   15.70    2.30
   1  -1   6  385.16    9.50
  -1  -1  -6  383.76    9.80
  -1   1   6  375.66    9.90
  -1   1   6  381.86   10.00
  -1  -1  -6  376.26    9.90
  -1   1   6  377.36    9.80
   1   1  -6  361.56    8.80
   1  -1   6  367.56    9.40
   1   1  -6  368.66    9.40
   1   1  -6  373.76    8.80
  -1   1  -6  372.36    9.30
   1  -1  -6  374.96    9.80
   1  -1  -6  374.56    9.70
  -1  -1   6  371.96    9.40
  -1  -1   6  379.36    9.20
   1   1   6  361.66    9.80
  -1  -1   6  382.96    9.10
   1  -1  -6  374.46   10.00
  -1   1  -6  368.06    9.30
   1   1   6  369.36    9.80
  -2   1   6   28.60    3.30
  -2  -1  -6   22.80    3.10
  -2   1   6   24.90    3.00
   2   1  -6   28.00    2.30
   2  -1   6   26.10    3.10
   2   1  -6   27.10    3.00
  -2   1   6   23.70    2.70
   2  -1   6   25.20    2.80
  -2  -1  -6   28.00    3.20
   2   1  -6   23.30    2.40
  -2   1  -6   28.70    3.20
   2  -1  -6   27.70    2.90
  -2  -1   6   22.60    2.60
  -2  -1   6   31.20    2.80
  -2   1  -6   28.40    3.10
   2   1   6   25.30    2.80
   2  -1  -6   28.00    3.10
   2   1   6   27.00    2.90
   2  -1  -6   28.70    3.10
  -2  -1   6   25.90    2.50
   3   1  -6   99.59    4.10
   3  -1   6   96.49    5.00
   3  -1   6   96.49    5.20
   3   1  -6   98.19    4.30
  -3  -1  -6   95.79    5.00
  -3   1   6   98.09    4.90
  -3   1   6  100.19    5.20
  -3  -1  -6   91.49    5.20
   3   1  -6   96.59    5.10
  -3   1   6   90.49    5.20
   3   1   6   97.39    5.10
   3  -1  -6   99.09    5.00
   3   1   6  106.59    5.30
  -3  -1   6   98.39    4.90
  -3  -1   6   98.09    4.40
  -3  -1   6   93.19    4.60
  -3   1  -6  107.39    5.10
  -3   1  -6   95.79    5.00
   3  -1  -6  103.69    5.00
   3  -1  -6   96.79    5.40
  -4   1   6    8.70    3.20
   4   1  -6   14.30    3.40
   4  -1   6    9.30    3.00
  -4   1   6   10.30    3.00
   4   1  -6    9.70    2.50
   4   1  -6    8.70    2.20
  -4  -1  -6    8.00    3.00
  -4   1   6    7.90    3.20
  -4  -1  -6   12.70    3.30
   4  -1   6    9.80    3.10
  -4   1  -6   11.00    3.10
   4  -1  -6   13.60    3.30
  -4  -1   6   10.80    3.00
   4   1   6    6.70    3.10
   4  -1  -6   13.10    2.90
  -4   1  -6   11.30    3.30
  -4  -1   6   11.10    2.90
  -4  -1   6   10.50    3.20
   4   1   6   12.80    3.20
   4  -1  -6   10.00    3.10
   5  -1   6   41.60    4.80
   5  -1   6   48.10    6.00
  -5  -1  -6   47.30    5.60
  -5   1   6   42.20    5.30
  -5   1   6   38.60    4.80
   5   1  -6   44.40    4.90
  -5  -1  -6   39.30    4.90
   5   1  -6   38.80    3.80
  -5   1   6   45.20    5.00
   5   1  -6   41.90    4.80
   5   1   6   46.50    5.40
  -5   1  -6   40.20    4.90
  -5  -1   6   40.10    5.00
  -5  -1   6   38.50    4.60
   5  -1  -6   47.60    5.90
   5  -1  -6   45.90    4.90
   5  -1  -6   44.40    4.70
   5   1   6   41.50    5.20
  -5   1  -6   41.40    4.90
   6   1  -6   10.10    4.00
   6  -1   6   10.90    5.50
  -6   1   6    2.70    4.80
   6   1  -6    7.50    3.30
  -6   1   6    3.30    5.00
  -6  -1  -6    4.20    4.90
   6   1   6    4.90    4.40
  -6   1  -6    3.30    5.10
   6   1   6   -2.30    5.10
  -6   1  -6   14.40    4.90
   6  -1  -6    7.40    4.20
  -6  -1   6    6.50    4.60
   6  -1  -6    7.00    4.60
   6  -1  -6    7.20    4.90
  -6  -1   6    1.90    4.50
   7  -1   6   13.20    5.10
   7   1  -6   20.60    4.90
   7   1  -6   14.30    5.20
  -7   1   6   17.80    6.50
  -7  -1  -6    4.10    6.10
  -7   1   6   10.60    5.30
   7  -1   6   15.80    6.70
  -7  -1   6   14.30    5.90
  -7   1  -6    6.20    6.00
  -7   1  -6   20.50    5.40
   7  -1  -6    5.00    7.30
  -7  -1   6   12.90    5.70
   7  -1  -6   13.30    5.70
   7   1   6   17.40    6.50
   7  -1  -6   14.60    5.30
   8  -1   6    4.10    4.80
   8   1  -6    7.20    6.70
  -8  -1  -6   -2.70    4.80
  -8   1   6   -4.20    7.30
   8  -1   6  -10.80    5.00
  -8  -1  -6    2.30    7.80
   8   1  -6   -6.10    6.60
  -8   1   6    3.50    5.10
   8  -1   6    0.30    7.30
   8   1  -6    6.80    5.30
  -8  -1   6   -9.20    7.30
   8  -1  -6    3.80    7.60
  -8  -1   6   10.50    5.60
   8  -1  -6   -0.60    5.40
  -8   1  -6    4.80    7.50
   8   1   6  -13.20    6.40
   8  -1  -6  -10.60    6.30
  -8   1  -6   -0.30    4.50
   8   1   6   12.30    7.60
   9   1  -6   13.70    7.80
  -9  -1  -6    4.30    7.70
   9   1  -6    4.00    8.90
   9  -1   6   -7.40    7.90
   9   1  -6   -4.20    9.10
  -9   1   6   -4.80    7.60
   9   1   6    9.60    8.20
  -9  -1   6    4.00    8.60
   9  -1  -6   -0.20    7.80
   9  -1  -6  -12.10    8.60
   9   1   6   -8.80    7.00
  -9   1  -6  -11.80    7.30
   0  -2  -6   97.89    4.40
   0  -2  -6   85.99    4.20
   0   2   6   89.69    4.40
   0  -2   6   90.29    3.50
   0   2   6   91.79    4.30
   0  -2   6   98.29    3.20
   0  -2   6   88.29    3.20
   0   2  -6   92.89    2.40
   0   2   6   93.99    4.50
   0   2  -6   92.59    2.50
  -1   2   6    3.60    2.20
  -1   2   6    5.00    2.10
   1  -2   6    6.30    1.60
  -1   2   6    4.40    2.30
  -1  -2  -6    6.50    2.20
  -1  -2  -6    1.40    2.00
   1  -2   6    3.20    1.70
   1   2  -6    5.70    1.60
   1  -2  -6    4.10    2.00
   1  -2  -6    3.00    2.20
  -1  -2   6    4.40    1.40
  -1  -2   6    3.00    1.10
   1  -2  -6    1.70    2.40
  -1   2  -6    2.60    1.40
   1   2   6    4.70    2.10
  -1  -2   6    2.70    1.20
  -1   2  -6    3.50    1.30
   1   2   6    2.80    2.00
   2   2  -6   43.40    3.20
   2   2  -6   49.30    1.80
   2  -2   6   48.30    3.60
   2   2  -6   49.10    1.80
  -2   2   6   44.90    4.10
  -2  -2  -6   50.29    3.80
  -2   2   6   45.30    3.70
  -2  -2  -6   49.30    4.10
  -2   2   6   46.60    4.00
   2   2   6   49.90    4.00
  -2  -2   6   44.50    2.90
   2  -2  -6   41.00    4.20
  -2  -2   6   45.40    2.60
   2   2   6   50.39    3.80
   2  -2  -6   48.10    3.70
  -2   2  -6   45.60    3.30
   2  -2  -6   44.10    3.90
  -2  -2   6   46.60    2.90
  -2   2  -6   45.70    3.20
   3  -2   6   82.39    4.80
  -3  -2  -6   81.89    5.20
   3  -2   6   85.09    4.80
  -3   2   6   74.79    5.10
   3   2  -6   82.59    3.30
  -3  -2  -6   89.49    5.00
   3   2  -6   90.29    4.50
  -3   2   6   83.39    4.90
  -3   2   6   83.19    5.20
   3   2  -6   90.09    3.30
   3  -2  -6   82.09    4.90
  -3   2  -6   79.69    5.00
  -3  -2   6   79.89    4.30
   3  -2  -6   86.99    4.80
  -3   2  -6   79.39    4.30
   3   2   6   79.09    5.00
  -3  -2   6   89.29    4.00
   3   2   6   94.69    5.00
   3  -2  -6   79.89    4.90
  -3  -2   6   82.89    4.20
  -4   2   6   28.30    3.80
   4   2  -6   25.10    3.10
  -4  -2  -6   21.70    3.70
   4   2  -6   20.60    2.30
  -4   2   6   22.40    3.80
  -4   2   6   19.30    3.60
   4   2  -6   22.70    3.30
   4  -2   6   19.20    3.70
   4  -2   6   25.30    3.70
  -4  -2  -6   16.00    3.50
   4   2   6   19.60    3.60
   4  -2  -6   18.90    3.80
   4  -2  -6   22.60    3.60
   4  -2  -6   18.80    3.60
  -4  -2   6   20.20    3.00
  -4  -2   6   20.50    3.30
  -4   2  -6   23.90    3.70
  -4   2  -6   21.60    3.40
   4   2   6   21.50    3.60
   5   2  -6   87.39    5.20
  -5   2   6   87.89    7.10
  -5  -2  -6   88.59    6.70
  -5   2   6   85.19    6.90
   5   2  -6   80.49    6.10
   5  -2   6   87.49    6.70
   5  -2   6   86.79    7.30
   5   2  -6   87.49    4.90
  -5  -2  -6   92.09    6.80
  -5   2   6   85.09    6.70
  -5   2  -6   92.79    6.50
  -5  -2   6   79.59    6.00
  -5  -2   6   96.29    6.00
   5  -2  -6   81.29    7.00
  -5   2  -6   94.79    7.00
   5  -2  -6   92.49    6.40
   5   2   6   86.79    7.00
   5   2   6   93.79    6.70
   5  -2  -6   89.49    6.80
  -6  -2  -6    7.90    5.30
   6   2  -6   11.20    4.90
   6   2  -6   10.70    3.10
   6   2  -6   11.90    3.80
   6  -2   6   20.00    9.70
  -6   2   6   10.80    7.50
  -6   2   6    7.90    5.10
  -6   2  -6   12.80    5.20
  -6  -2   6    9.00    4.50
   6  -2  -6   12.10    5.40
  -6   2  -6   12.00    4.80
   6   2   6    5.00    4.60
  -6  -2   6   10.20    5.60
   6   2   6   17.80    5.40
   6  -2  -6   12.00    7.60
   6  -2  -6    8.10    4.70
   7   2  -6   25.10    5.50
   7  -2   6   32.30    7.30
   7   2  -6   26.50    6.20
  -7   2   6   35.30    5.60
  -7  -2  -6   20.90    6.60
  -7   2   6   33.40    7.10
   7   2  -6   29.10    4.80
   7  -2   6   30.50    6.00
   7  -2  -6   29.40    6.40
  -7   2  -6   25.10    6.90
  -7  -2   6   34.50    6.40
   7  -2  -6   30.30    5.90
  -7  -2   6   24.40    6.20
  -7   2  -6   32.10    6.10
   7   2   6   25.20    6.40
  -8   2   6    5.40    4.80
   8  -2   6   16.80    5.10
  -8  -2  -6    4.30    4.60
  -8   2   6    9.20    7.90
   8   2  -6    9.80    6.80
   8  -2   6   -0.50    4.80
   8   2  -6    4.60    7.10
   8  -2   6    4.40    8.20
  -8  -2  -6   -3.20    7.50
   8   2   6   10.40    7.00
  -8   2  -6   11.40    4.90
   8   2   6    7.50    7.30
  -8  -2   6    6.40    6.30
  -8   2  -6   12.40    7.90
   8  -2  -6   14.30    7.80
   8  -2  -6    2.00    5.20
  -8  -2   6   18.30    7.80
   8  -2  -6   13.20    6.80
  -9  -2  -6    5.00    8.00
   9   2  -6  -16.20    8.90
   9   2  -6    1.50    8.00
   9  -2   6   -7.70    7.70
  -9   2   6   10.20    7.90
  -9  -2   6  -10.10    8.60
   9   2   6    9.50    8.40
   9   2   6   -5.00    7.70
   9  -2  -6    7.50    8.10
  -9   2  -6  -10.20    7.40
   9  -2  -6   -5.60    8.70
   0  -3   6   71.99    2.50
   0  -3  -6   72.59    4.20
   0  -3  -6   68.59    4.60
   0   3   6   73.49    4.00
   0   3   6   72.29    4.30
   0  -3  -6   74.79    4.40
   0  -3   6   71.19    2.60
   0   3   6   78.59    3.90
   1  -3   6   15.60    1.80
   1  -3   6   20.00    2.50
  -1  -3  -6   17.00    2.80
  -1  -3  -6   14.50    2.60
  -1   3   6   15.00    2.80
  -1   3   6   17.40    2.80
  -1   3   6   14.40    2.50
  -1  -3   6   15.30    1.70
  -1  -3   6   14.00    1.20
   1  -3  -6   13.80    2.50
  -1  -3   6   16.20    1.40
   1  -3  -6   12.60    2.50
   1  -3  -6   16.40    2.80
  -1   3  -6   16.70    1.50
   1   3   6   13.90    2.70
   1   3   6   16.90    2.80
  -1   3  -6   16.20    1.70
   1   3   6   19.70    2.60
  -2  -3  -6  273.97    8.60
  -2  -3  -6  262.57    8.30
   2  -3   6  275.17    7.90
   2   3  -6  275.07    7.20
   2  -3   6  264.77    7.80
  -2   3   6  281.27    8.60
  -2   3   6  267.57    8.60
  -2   3   6  269.67    8.70
   2   3   6  269.57    8.30
  -2  -3   6  265.87    6.90
   2  -3  -6  269.87    8.60
  -2   3  -6  269.77    7.50
   2  -3  -6  271.17    8.60
  -2  -3   6  282.47    7.10
  -2  -3   6  272.67    6.80
   2   3   6  276.57    8.30
  -2   3  -6  259.17    7.30
   2  -3  -6  275.37    8.50
   3  -3   6    6.40    2.50
  -3  -3  -6   11.40    2.90
  -3   3   6    8.70    2.50
   3  -3   6   10.90    2.70
   3   3  -6   10.00    2.30
  -3   3   6    9.10    2.80
  -3   3   6   13.10    3.20
  -3  -3  -6   13.90    3.10
   3  -3  -6    9.60    3.00
   3  -3  -6    8.20    3.20
  -3  -3   6    8.40    2.10
  -3   3  -6   12.50    2.30
   3   3   6   18.30    2.90
  -3   3  -6    7.00    2.50
   3  -3  -6    6.10    2.80
   3   3   6   18.10    3.20
  -3  -3   6   10.40    1.90
   4   3  -6  145.09    6.20
   4  -3   6  160.08    7.30
  -4  -3  -6  159.48    7.20
  -4  -3  -6  155.78    7.30
   4  -3   6  152.38    7.10
   4   3  -6  157.88    4.70
   4   3  -6  144.09    4.40
  -4   3   6  153.78    7.70
  -4   3   6  147.19    7.30
  -4   3   6  159.78    7.20
   4  -3  -6  148.79    7.30
   4   3   6  164.18    8.20
  -4   3  -6  141.99    6.70
  -4  -3   6  156.88    6.10
   4  -3  -6  147.49    7.30
  -4  -3   6  153.38    6.20
  -4   3  -6  152.28    6.70
   4  -3  -6  150.38    7.20
   4   3   6  157.48    6.90
   5   3  -6   16.80    3.70
  -5  -3  -6   10.70    4.50
   5   3  -6   11.40    2.20
  -5   3   6   11.60    4.80
   5  -3   6   13.40    4.40
  -5   3   6   12.70    4.40
   5   3  -6   13.80    2.60
  -5  -3   6   15.30    3.60
   5  -3  -6   11.70    4.00
   5  -3  -6    4.20    4.50
  -5   3  -6   15.40    4.00
  -5  -3   6   10.50    3.60
   5   3   6   12.00    4.00
   5   3   6   15.20    4.00
  -5   3  -6   14.30    4.20
   6  -3   6   38.90    6.10
  -6  -3  -6   41.10    5.80
   6   3  -6   40.20    3.90
   6  -3   6   30.20    7.30
   6   3  -6   48.10    5.90
  -6   3   6   38.40    6.40
   6   3  -6   45.50    5.30
   6  -3  -6   43.30    7.60
  -6  -3   6   38.70    5.40
   6  -3  -6   37.20    5.70
  -6   3  -6   48.00    6.00
  -6   3  -6   40.30    6.30
   6   3   6   48.00    5.90
   6   3   6   43.30    6.10
  -7  -3  -6   21.30    4.90
   7  -3   6   14.40    7.10
   7   3  -6    4.30    3.50
   7   3  -6    6.40    4.60
   7  -3   6   11.80    7.20
   7   3  -6   13.00    5.80
  -7  -3  -6   18.10    6.70
   7  -3   6    8.30    5.60
  -7   3   6   19.20    7.00
  -7  -3   6   10.80    5.90
  -7  -3   6    2.90    5.60
   7  -3  -6    4.80    5.60
   7   3   6   11.30    5.90
  -7   3  -6    9.30    5.50
   7  -3  -6    9.10    6.70
   7  -3  -6    7.60    4.90
  -7   3  -6   12.50    6.70
   8  -3   6    8.30    5.10
   8  -3   6    3.30    8.40
   8   3  -6    5.50    4.10
   8   3  -6    4.50    5.90
  -8  -3  -6   12.20    5.30
  -8  -3  -6   10.60    7.90
  -8   3   6  -12.90    7.80
   8  -3   6   10.60    5.50
  -8   3   6    5.40    4.90
   8   3  -6    1.30    6.90
  -8  -3   6   11.50    7.40
   8   3   6    9.00    7.40
   8  -3  -6   -7.00    6.10
  -8  -3   6   -9.20    6.60
  -8   3  -6   -0.70    7.90
   8   3   6  -12.50    6.70
   8  -3  -6   15.50    5.50
  -8   3  -6   12.80    6.10
   8  -3  -6   -1.60    7.80
   9   3  -6    1.60   10.30
   9  -3   6   12.70    9.50
  -9  -3  -6   17.00    9.10
   9   3  -6    8.00    8.10
  -9   3   6   14.00    7.90
   9   3   6    7.70    8.80
   9  -3  -6    7.10    7.70
  -9   3  -6   -2.60    7.90
  -9  -3   6   11.70    9.30
   9   3   6    6.70    8.20
   0  -4  -6  128.19    6.00
   0   4   6  134.19    5.70
   0  -4  -6  132.89    5.50
   0  -4  -6  139.39    5.80
   0   4   6  137.19    5.50
   0  -4   6  132.89    3.40
   0   4   6  128.09    5.30
   0  -4   6  130.99    3.50
  -1   4   6   82.89    4.60
   1  -4   6   77.79    3.30
  -1   4   6   84.09    4.90
  -1  -4  -6   79.09    4.80
  -1  -4  -6   88.59    4.60
   1  -4   6   78.09    3.30
  -1   4   6   77.19    4.70
   1  -4  -6   86.69    5.00
   1   4   6   82.59    4.60
  -1  -4   6   85.09    2.40
   1   4   6   76.89    4.50
   1   4   6   69.69    4.20
   1  -4  -6   79.69    4.80
   1  -4  -6   81.19    4.90
  -2   4   6    5.60    2.60
   2  -4   6    7.40    2.30
   2   4  -6    7.00    1.40
  -2  -4  -6    8.20    2.70
  -2  -4  -6    1.90    2.70
  -2   4   6    5.90    2.90
   2  -4   6    7.50    2.10
  -2   4   6    4.20    2.70
   2  -4  -6    6.60    2.80
   2  -4  -6    7.80    3.10
   2   4   6    7.30    2.50
  -2  -4   6    7.10    1.10
  -2  -4   6    7.30    1.10
   2   4   6   11.10    2.70
  -2   4  -6    6.50    1.70
  -2   4  -6    6.20    1.50
   2  -4  -6    8.60    2.70
  -3   4   6   20.70    3.40
   3   4  -6   18.20    2.20
  -3  -4  -6   15.30    3.40
   3  -4   6   15.40    3.00
   3  -4   6   18.60    3.20
  -3  -4  -6   18.70    3.40
  -3   4   6   17.80    4.00
  -3   4   6   22.70    3.60
  -3   4  -6   18.30    2.50
  -3  -4   6   21.40    2.50
  -3  -4   6   17.10    2.20
   3   4   6   14.30    3.00
   3   4   6   17.60    3.40
   3  -4  -6   20.20    3.60
  -3   4  -6   20.00    2.80
   3  -4  -6   17.90    3.30
   3  -4  -6   16.80    3.20
  -4   4   6   33.20    4.50
  -4   4   6   36.10    4.50
  -4  -4  -6   30.40    4.40
  -4   4   6   30.10    4.80
   4  -4   6   33.60    4.40
  -4  -4  -6   32.40    4.50
   4   4  -6   29.60    3.80
   4  -4   6   40.50    5.00
   4  -4  -6   34.60    4.60
   4   4   6   43.50    5.10
   4  -4  -6   36.50    4.60
  -4   4  -6   33.20    4.10
  -4  -4   6   31.90    3.60
  -4   4  -6   36.10    3.90
  -4  -4   6   28.90    3.20
   4   4   6   31.70    4.10
   4  -4  -6   33.50    4.90
  -5   4   6    0.50    4.70
   5   4  -6    6.20    1.40
  -5  -4  -6    2.50    4.70
  -5   4   6   -2.40    4.50
   5   4  -6    7.40    3.00
   5  -4   6    4.90    4.50
   5  -4   6    0.20    4.30
  -5  -4  -6    1.00    4.30
  -5   4   6    7.70    4.10
   5  -4  -6    4.00    4.60
   5   4   6    5.60    3.90
  -5  -4   6    7.80    3.40
  -5  -4   6    5.00    3.30
   5  -4  -6   11.10    4.40
  -5   4  -6    1.10    3.70
  -5   4  -6    6.30    3.90
   5   4   6    7.50    3.80
  -6   4   6   17.60    6.20
  -6  -4  -6   19.70    6.10
  -6  -4  -6   10.80    5.40
   6   4  -6   10.50    2.20
   6  -4   6   11.00    4.90
   6  -4   6   11.90    5.90
   6  -4   6    8.00    5.70
   6   4  -6   19.30    4.50
  -6   4   6   12.90    5.90
   6   4  -6   18.60    2.70
  -6  -4   6   19.50    4.80
  -6   4  -6   20.60    5.60
   6  -4  -6   20.20    6.10
   6   4   6   16.90    5.00
  -6   4  -6   24.40    5.80
   6   4   6   13.40    5.50
   7  -4   6   -4.00    4.30
  -7   4   6   -3.70    4.20
   7   4  -6   -2.80    2.60
  -7  -4  -6   -0.40    6.50
   7  -4   6   -0.80    5.10
   7   4  -6   -1.40    3.40
  -7   4   6    0.20    6.30
   7   4  -6    3.10    5.70
  -7  -4  -6    6.50    4.90
   7  -4   6   -1.90    6.60
  -7   4  -6    1.40    6.10
   7  -4  -6  -14.60    6.20
   7  -4  -6   -9.20    4.20
  -7  -4   6   -0.20    6.60
   7  -4  -6   12.00    5.40
  -7   4  -6   14.90    6.40
  -7  -4   6    9.20    6.10
   7   4   6   -0.40    5.60
  -8   4   6   13.40    8.70
  -8  -4  -6    5.10    5.70
   8   4  -6    3.30    3.30
   8  -4   6    7.20    5.20
   8  -4   6    3.80    6.10
  -8   4   6   15.10    6.90
   8  -4   6   11.60    8.80
  -8  -4  -6    4.00    8.10
   8   4  -6    0.60    6.80
   8   4  -6   12.40    5.30
   8   4   6    7.60    7.70
   8  -4  -6   16.20    8.80
  -8   4  -6  -11.70    6.90
   8   4   6    1.40    7.40
   8  -4  -6   -3.40    5.60
  -8   4  -6   -4.30    8.20
   8  -4  -6   -1.00    5.90
  -8  -4   6    6.60    7.10
  -8  -4   6   -4.70    7.60
   0   5   6    1.30    2.30
   0  -5  -6    6.40    2.50
   0  -5  -6    3.30    2.60
   0  -5   6    1.30    0.70
   0  -5   6    1.50    0.90
   0   5   6    2.10    2.40
   0   5   6    3.30    2.20
   0  -5   6    0.00    0.70
   0  -5  -6   -0.60    2.80
   1  -5   6   86.89    3.50
  -1  -5  -6   84.59    4.90
  -1  -5  -6   87.99    5.10
  -1   5   6   87.39    4.80
  -1   5   6   95.59    5.30
   1  -5   6   88.99    3.70
  -1   5   6   86.49    5.20
   1   5   6   91.59    5.00
   1  -5  -6   89.19    5.20
   1  -5  -6   88.99    5.40
   1  -5  -6   82.89    5.20
   1   5   6   90.29    5.10
   1   5   6   96.29    4.60
  -2   5   6   19.70    3.20
  -2   5   6   18.40    3.50
   2  -5   6   16.60    2.70
  -2   5   6   24.70    3.60
   2  -5   6   18.90    2.60
  -2  -5  -6   23.60    3.40
  -2  -5  -6   19.40    3.30
   2   5   6   21.00    2.90
  -2   5  -6   19.40    2.00
   2  -5  -6   22.20    3.50
  -2  -5   6   18.90    1.20
   2   5   6   26.00    3.50
   2  -5  -6   24.90    3.60
   2   5   6   24.40    3.20
  -2  -5   6   17.00    1.50
   2  -5  -6   19.40    3.60
  -2   5  -6   17.80    1.90
  -3   5   6   11.60    3.40
  -3  -5  -6   18.30    3.50
   3  -5   6   15.20    3.10
   3  -5   6   15.50    3.10
   3   5  -6   12.50    1.80
  -3   5   6   14.30    3.60
   3  -5   6   13.20    3.30
  -3   5   6   11.60    3.20
  -3  -5  -6   14.00    3.50
   3  -5  -6   10.70    3.80
   3  -5  -6   17.20    3.50
   3   5   6   15.10    3.20
  -3   5  -6   11.60    2.50
   3  -5  -6    9.60    3.70
  -3   5  -6   11.70    2.30
   3   5   6   16.30    3.50
  -3  -5   6   12.20    1.90
  -3  -5   6   12.90    1.90
   4   5  -6   -1.00    2.00
   4  -5   6   -0.50    3.70
  -4   5   6   -2.70    4.40
  -4   5   6   -6.60    3.40
  -4   5   6   -3.60    3.50
   4  -5   6   -3.90    3.10
   4  -5   6   -3.80    3.50
  -4  -5  -6    4.50    3.70
  -4  -5  -6   -0.10    3.50
   4   5   6   -0.90    3.00
  -4  -5   6    1.00    2.50
  -4   5  -6    1.70    3.00
  -4   5  -6    1.30    3.10
   4  -5  -6   -4.40    3.80
  -4  -5   6   -0.30    2.10
   4  -5  -6   -8.30    4.10
   4   5   6    0.10    4.90
   4  -5  -6   -2.10    4.00
   5  -5   6    0.90    4.40
   5   5  -6   -0.20    2.80
   5  -5   6   -3.50    4.70
  -5   5   6    2.50    4.40
  -5   5   6   11.80    5.40
   5  -5   6   -1.70    4.70
  -5   5   6   -2.50    4.90
  -5  -5  -6   -3.40    4.80
  -5  -5  -6   -0.10    3.90
  -5   5  -6   -0.70    3.40
   5  -5  -6   -2.00    5.10
   5   5   6   -3.30    3.90
  -5  -5   6   -2.30    3.10
  -5  -5   6    3.10    3.40
  -5   5  -6   -5.60    3.80
   5  -5  -6    2.70    3.90
   5   5   6    0.80    3.70
   6  -5   6   -0.90    5.90
   6  -5   6   -1.60    4.60
  -6   5   6   -4.70    5.00
   6  -5   6   -3.60    5.20
  -6   5   6    1.70    6.40
  -6   5   6    1.00    5.70
  -6  -5  -6   -1.00    5.10
   6   5  -6    7.50    4.10
  -6  -5  -6   -1.80    5.40
   6  -5  -6    0.70    4.70
  -6   5  -6    3.70    5.30
   6  -5  -6   -0.70    6.00
  -6   5  -6   -1.80    4.30
  -6  -5   6   -2.80    4.30
   6   5   6   -0.30    5.20
   7   5  -6    3.20    5.10
  -7   5   6   12.50    7.60
  -7  -5  -6    3.90    7.00
  -7  -5  -6   -0.50    4.70
   7  -5   6   -7.50    7.10
   7  -5   6   11.80    4.70
   7  -5   6   13.80    6.00
  -7   5   6    6.30    4.80
  -7   5  -6    9.70    6.40
   7  -5  -6   12.80    7.80
   7  -5  -6   11.60    4.90
   7  -5  -6   15.10    4.70
  -7  -5   6    6.20    6.20
  -7  -5   6    8.80   11.70
  -7   5  -6    8.90    6.90
   7   5   6    7.30    5.80
   7   5   6   -1.20    6.90
   8  -5   6   -5.00    6.90
  -8  -5  -6    6.30    6.90
  -8   5   6   -7.90    7.60
  -8  -5  -6   13.30    9.10
   8   5  -6    0.20    7.50
   8  -5   6    4.80    8.20
  -8   5  -6    2.40    7.20
  -8  -5   6  -16.90    7.60
  -8  -5   6   -3.60    7.00
   8  -5  -6  -10.50    5.80
   8  -5  -6  -16.50    7.50
   8   5   6    9.20    7.60
  -8   5  -6   -4.60    8.10
   8   5   6    1.30    7.90
   0  -6   6   13.30    0.90
   0  -6   6   12.60    1.50
   0   6   6   14.30    2.90
   0  -6  -6    9.00    3.00
   0   6   6   16.50    2.70
   0  -6  -6   13.80    3.00
   0   6   6   16.50    3.10
  -1   6   6   -5.00    2.50
   1  -6   6    1.10    1.60
  -1   6   6    0.00    2.40
  -1   6   6   -0.10    2.80
   1  -6   6    0.30    1.70
   1  -6   6    1.00    1.60
  -1  -6  -6    2.10    2.70
  -1  -6  -6    0.60    2.50
   1   6   6    2.20    2.50
   1  -6  -6    3.40    2.80
   1  -6  -6    2.00    2.80
   1   6   6   -1.90    2.10
   1  -6  -6    0.50    2.90
   1   6   6    2.40    2.70
  -2  -6  -6  248.78    8.80
   2  -6   6  259.87    8.00
   2  -6   6  252.37    7.90
  -2   6   6  245.38    8.80
  -2  -6  -6  248.18    9.00
   2  -6   6  256.07    7.80
  -2   6   6  247.78    8.70
  -2   6   6  249.08    9.20
  -2  -6   6  227.28    5.60
   2   6   6  248.28    9.00
   2   6   6  253.57    8.30
   2  -6  -6  247.98    9.30
  -2  -6   6  235.68    5.40
   2   6   6  254.37    8.30
   2  -6  -6  239.48    9.20
   2  -6  -6  241.78    9.30
   3   6  -6   20.00    1.80
   3  -6   6   18.70    3.40
   3  -6   6   20.90    3.90
  -3  -6  -6   27.40    4.40
  -3   6   6   27.40    4.10
  -3   6   6   23.40    4.20
  -3  -6  -6   23.90    4.00
  -3   6   6   19.40    4.60
   3  -6   6   24.60    3.70
   3   6   6   23.90    3.70
  -3  -6   6   22.00    2.60
   3   6   6   26.30    3.70
  -3   6  -6   29.70    3.10
  -3   6  -6   22.00    2.50
   3  -6  -6   27.00    4.70
   3  -6  -6   26.60    4.60
   3  -6  -6   23.40    4.70
  -3  -6   6   24.60    2.60
   4  -6   6   34.30    4.90
   4  -6   6   26.40    4.50
  -4   6   6   28.60    6.00
  -4  -6  -6   25.50    7.00
   4  -6   6   27.90    4.80
  -4   6   6   36.00    5.30
   4   6  -6   26.40    3.30
  -4  -6  -6   32.80    5.10
  -4  -6   6   28.60    3.20
  -4   6  -6   30.40    3.50
   4  -6  -6   24.40    5.20
   4  -6  -6   36.40    5.90
  -4  -6   6   36.20    4.00
   4   6   6   25.90    4.30
  -4   6  -6   28.70    3.90
   4  -6  -6   28.90    5.60
   4   6   6   36.10    7.10
   5   6  -6    4.00    3.00
   5  -6   6    0.70    5.20
  -5   6   6    1.10    9.90
  -5   6   6   10.20    5.10
   5  -6   6    7.90    5.00
  -5  -6  -6    2.30    5.30
  -5  -6  -6    7.60    5.40
   5  -6   6    5.70    5.50
  -5   6   6   10.00    6.10
   5   6   6   11.40    4.70
   5   6   6   10.90    3.90
  -5  -6   6    6.80    3.30
   5  -6  -6   10.00    5.20
  -5   6  -6    8.00    4.40
  -5  -6   6    6.00    3.60
  -5   6  -6    9.90    3.70
   5  -6  -6    8.30    5.80
  -6  -6  -6   16.00    6.40
  -6   6   6   17.50    7.40
  -6  -6  -6    5.70    5.50
   6  -6   6   12.30    6.20
   6  -6   6   28.40    6.00
   6  -6   6   24.50    6.90
  -6   6   6   10.80    6.40
  -6   6   6   24.20    5.80
   6   6  -6   17.80    4.20
  -6  -6   6   20.90    5.20
   6  -6  -6   15.80    5.60
   6   6   6   21.90    5.90
   6  -6  -6    6.10    6.80
  -6   6  -6   13.40    5.10
   6  -6  -6   17.20    5.00
   6   6   6   25.70    7.00
  -6   6  -6   15.30    6.20
   7  -6   6   12.80    6.80
  -7   6   6   18.00    5.30
  -7  -6  -6   21.80    5.90
   7  -6   6   11.90    5.10
  -7  -6  -6   11.60    7.70
  -7   6   6    8.10    8.00
   7  -6   6    6.50    8.00
   7  -6  -6   11.60    8.70
  -7  -6   6    2.90    8.70
   7  -6  -6   15.30    5.00
   7  -6  -6   12.20    5.70
  -7   6  -6   23.10    8.00
  -7  -6   6    7.50    7.50
   7   6   6   16.10    6.90
   7   6   6    7.80    5.50
  -7   6  -6   15.80    6.60
  -8  -6  -6   -2.70    9.10
   8  -6   6    4.50    7.90
  -8   6   6    4.30    7.40
   8   6   6   23.70    8.40
  -8   6  -6   11.20    8.90
   8  -6  -6   27.10    8.20
  -8  -6   6   10.10   10.60
  -8   6  -6   24.30    7.70
   8   6   6    7.40    8.20
  -8  -6   6   -6.60    8.00
   0  -7  -6  329.27   10.70
   0   7   6  307.87   10.40
   0   7   6  311.27    9.80
   0  -7   6  302.27    7.50
   0  -7   6  309.57    7.60
   0   7   6  315.37    9.50
   0  -7  -6  314.07   10.30
  -1   7   6   17.50    3.40
  -1  -7  -6   23.10    3.70
  -1  -7  -6   20.50    3.70
   1  -7   6   15.20    2.10
  -1   7   6   15.90    3.80
  -1   7   6   16.80    3.40
   1  -7   6   17.60    2.40
   1  -7   6   18.90    2.40
   1  -7  -6   16.30    3.90
   1  -7  -6   10.80    3.60
   1  -7  -6   11.10    3.50
   1   7   6   21.20    3.70
   1   7   6   16.20    3.00
   1   7   6   24.00    3.10
   2  -7   6  124.29    5.40
  -2   7   6  118.59    6.80
  -2   7   6  126.79    6.90
  -2   7   6  101.79    7.00
   2  -7   6  119.99    5.50
  -2  -7  -6  106.29    6.60
  -2  -7  -6  115.69    7.20
   2  -7   6  124.99    5.90
  -2  -7   6  115.99    2.90
   2  -7  -6  119.39    7.10
   2  -7  -6  126.29    7.20
   2  -7  -6  120.79    7.10
   2   7   6  114.09    6.00
   2   7   6  106.89    6.50
   3  -7   6   17.70    4.00
  -3   7   6   26.60    4.40
  -3   7   6   23.10    4.60
   3  -7   6   19.60    3.70
  -3  -7  -6   19.00    4.40
  -3   7   6   22.90    5.10
  -3  -7  -6   21.60    4.50
   3  -7   6   20.50    3.60
  -3   7  -6   19.10    2.00
  -3   7  -6   18.30    2.30
   3  -7  -6   18.30    5.00
   3  -7  -6   18.70    4.90
   3  -7  -6   21.90    5.20
  -3  -7   6   16.20    2.10
  -3  -7   6   18.30    2.00
   3   7   6   19.00    4.40
   3   7   6   20.70    3.80
   3   7   6   17.50    3.50
  -4   7   6   96.99    9.00
  -4   7   6  106.59    7.90
  -4   7   6  112.89    8.30
  -4  -7  -6   94.29    8.20
   4   7  -6  107.39    4.10
   4  -7   6  111.69    7.80
  -4  -7  -6  104.39    8.50
   4  -7   6  107.39    7.70
  -4  -7   6  108.69    5.40
  -4   7  -6  108.79    5.80
   4   7   6  106.29    7.00
  -4  -7   6  103.19    5.40
  -4   7  -6  104.49    6.20
   4  -7  -6   88.59    8.30
   4  -7  -6  122.39   13.90
   4   7   6  103.59    6.40
   4  -7  -6  104.39    8.20
   5  -7   6   46.90    6.60
   5  -7   6   47.60    6.50
   5   7  -6   55.59    4.60
  -5   7   6   54.69    7.70
  -5   7   6   56.99    7.30
  -5  -7  -6   45.70    6.50
   5  -7  -6   54.79    7.40
  -5  -7   6   64.49    6.00
   5   7   6   47.80    5.50
  -5  -7   6   51.89    6.50
   5  -7  -6   48.00    7.50
  -5   7  -6   39.30    5.00
  -5   7  -6   57.79    6.80
   5   7   6   59.99    6.50
  -6  -7  -6   54.79    8.20
   6  -7   6   73.29    8.60
  -6  -7  -6   69.89    8.20
  -6   7   6   74.79    8.20
  -6   7   6   57.19    8.40
   6   7  -6   59.19    6.00
  -6   7   6   57.19    9.10
   6  -7   6   63.09    7.30
   6  -7   6   54.19    8.60
   6  -7  -6   67.09    7.00
  -6  -7   6   67.79    8.30
   6  -7  -6   69.09    9.30
  -6   7  -6   56.29    7.20
   6  -7  -6   61.59    7.20
   6   7   6   59.39    6.90
   6   7   6   68.29    7.60
  -6   7  -6   60.19    6.90
  -7   7   6   25.10    8.40
   7  -7   6   24.50    8.50
   7   7  -6    7.10    5.10
   7  -7   6   32.80    6.30
  -7  -7  -6   13.80    8.70
  -7   7   6    4.40    6.20
  -7  -7  -6    1.90    7.30
   7  -7   6   16.20    8.50
  -7  -7   6   11.20    7.50
   7  -7  -6   15.30    8.70
  -7   7  -6   22.80    8.20
  -7  -7   6    7.80    8.50
   7  -7  -6   -1.30    6.10
  -7   7  -6    9.00    7.10
   7   7   6   10.70    5.70
   7  -7  -6   20.80    5.90
  -8  -7  -6   16.30    9.40
  -8   7   6   23.50    8.20
   8  -7   6  -16.80    9.00
  -8  -7   6   -4.20    8.90
  -8  -7   6   24.40    8.70
  -8   7  -6    1.90    8.90
   8  -7  -6   16.70   10.00
  -8   7  -6    2.30    8.80
   8   7   6    2.90    9.20
   0   8   6   13.30    3.20
   0   8   6   12.60    3.30
   0  -8  -6   11.60    4.00
   0  -8  -6   13.00    4.00
   0  -8   6   11.00    1.90
   0  -8   6    9.60    1.70
   0   8   6   14.50    4.00
  -1   8   6  322.17   10.30
   1  -8   6  327.67    9.40
  -1  -8  -6  342.07   11.70
   1  -8   6  327.57    9.20
   1  -8   6  323.47    8.50
  -1  -8  -6  336.37   11.10
  -1   8   6  340.17   11.70
  -1   8   6  337.57   10.60
  -1  -8   6  305.57    7.70
   1   8   6  332.17   10.20
   1  -8  -6  339.47   11.80
   1  -8  -6  330.27   11.60
   1   8   6  309.37   10.90
  -1  -8   6  324.17    7.40
   1   8   6  320.37    9.90
   1  -8  -6  334.07   11.30
  -2   8   6  237.78    9.30
  -2  -8  -6  232.18    9.40
  -2  -8  -6  230.28    9.70
   2  -8   6  231.08    8.10
   2  -8   6  236.48    7.90
   2  -8   6  220.18    8.40
  -2   8   6  218.18    9.80
  -2   8   6  231.38    9.20
   2   8   6  236.58    8.40
  -2  -8   6  214.38    5.50
   2   8   6  235.28    9.50
  -2  -8   6  227.58    5.70
   2  -8  -6  238.88   10.60
   2  -8  -6  217.18   10.00
   2  -8  -6  229.18    9.80
  -3  -8  -6  322.87   12.10
   3  -8   6  324.97   10.70
  -3   8   6  304.27   11.30
   3  -8   6  332.07   11.40
  -3   8   6  319.57   12.80
  -3  -8  -6  294.67   13.20
  -3   8   6  313.47   11.60
   3  -8   6  318.07   10.50
   3   8   6  305.67    9.90
  -3  -8   6  310.67    8.40
  -3  -8   6  311.37    8.20
   3  -8  -6  299.17   12.40
   3  -8  -6  317.87   12.10
   3   8   6  311.67   10.30
   3  -8  -6  317.27   12.50
   3   8   6  309.27   11.20
  -4  -8  -6   49.70    6.70
   4  -8   6   39.20    5.50
  -4   8   6   56.99    6.80
   4  -8   6   41.10    6.40
  -4   8   6   31.80    8.20
   4  -8   6   51.69    6.00
  -4   8   6   48.40    6.20
  -4  -8  -6   38.10    6.30
   4  -8  -6   42.60    7.20
  -4   8  -6   40.40    4.70
   4  -8  -6   38.40    7.00
   4   8   6   37.30    4.80
  -4   8  -6   44.80    4.40
  -4  -8   6   51.29    4.80
  -4  -8   6   51.99    4.60
   4   8   6   44.30    6.30
   4  -8  -6   50.89    6.60
   4   8   6   46.00    4.80
  -5  -8  -6  155.48   11.30
  -5  -8  -6  163.98   10.70
  -5   8   6  146.99   10.50
   5  -8   6  149.09   10.50
   5  -8   6  137.19   10.40
  -5   8   6  145.79   11.50
   5   8  -6  142.89    5.50
   5  -8   6  139.39   11.20
   5   8   6  149.88    7.70
  -5  -8   6  135.49    7.90
   5  -8  -6  141.29   11.00
   5  -8  -6  148.49    9.00
   5   8   6  146.89    8.70
  -5   8  -6  136.89    8.30
  -5   8  -6  154.98    7.40
   5  -8  -6  152.08   11.60
  -5  -8   6  126.69    7.60
  -6  -8  -6   24.10    6.60
   6   8  -6   19.20    3.80
  -6   8   6   16.80    8.70
   6  -8   6   24.20    8.10
   6  -8   6   14.90    7.70
  -6  -8  -6   21.90    8.10
   6  -8   6   20.90    6.80
  -6   8   6   28.60    7.80
  -6   8   6   22.30    7.90
   6   8   6   17.90    4.70
   6  -8  -6   24.90    6.50
   6  -8  -6    5.90    4.90
   6  -8  -6   12.30    8.40
  -6   8  -6   21.80    6.90
   6   8   6   15.30    6.10
  -6  -8   6   18.50    5.70
  -6  -8   6   19.50    6.40
  -7  -8  -6   26.00    9.80
   7  -8   6    5.00    9.20
  -7   8   6    1.20    7.00
   7  -8   6    8.10    9.70
  -7  -8  -6    8.60    9.10
  -7   8   6   10.50    8.50
  -7   8  -6   -2.50    8.20
   7  -8  -6   19.50    8.10
   7   8   6   -0.80    8.20
   7   8   6    0.70    7.60
  -7  -8   6   13.40    7.50
  -7  -8   6   15.90    8.40
   0   9   6    7.20    3.50
   0  -9   6    6.80    2.40
   0   9   6    6.60    4.50
   0   9   6    5.10    2.90
   0  -9  -6   13.10    7.40
   0  -9   6    7.00    2.10
   0  -9  -6    9.70    4.40
  -1   9   6  135.69    8.60
   1  -9   6  135.49    6.20
  -1   9   6  137.59    7.30
   1  -9   6  123.09    4.50
  -1   9   6  147.89    6.90
   1  -9   6  130.69    5.70
  -1  -9  -6  123.09    8.50
   1  -9  -6  120.89    7.80
  -1  -9   6  121.49    4.30
   1   9   6  126.39    6.60
   1   9   6  128.19    6.10
   1  -9  -6  141.79    8.60
  -1  -9   6  125.49    4.10
   1  -9  -6  118.69    8.30
   1   9   6  127.79    8.10
  -2  -9  -6   11.50    4.50
  -2   9   6   18.40    5.20
  -2   9   6    1.80    3.40
   2  -9   6    8.20    3.40
  -2  -9  -6   12.90    5.00
  -2   9   6    7.70    4.30
   2   9   6    9.70    4.70
   2  -9  -6   11.50    5.50
  -2  -9   6    9.20    1.60
  -2  -9   6   11.80    1.90
   2   9   6    7.30    3.40
   2  -9  -6   15.40    5.90
   2  -9  -6   15.30    5.30
   2   9   6   19.20    3.70
  -3  -9  -6   67.29    8.10
   3  -9   6   54.99    6.10
  -3   9   6   69.49    8.10
  -3   9   6   77.99   10.00
  -3   9   6   65.59    8.50
   3  -9   6   71.79    6.40
  -3  -9  -6   65.09    7.90
   3  -9   6   55.39    6.80
   3  -9  -6   72.99    8.80
   3   9   6   56.79    6.30
   3  -9  -6   68.99    8.00
   3  -9  -6   60.79    7.50
  -3  -9   6   53.19    4.00
   3   9   6   58.69    5.50
   3   9   6   63.19    5.90
   4  -9   6   25.90    6.10
   4  -9   6   15.80    6.20
  -4   9   6   22.30    5.60
  -4  -9  -6   17.20    5.80
  -4   9   6   24.50    6.90
   4  -9   6   24.10    5.50
   4   9   6   27.70    3.90
  -4   9  -6   25.30    2.40
   4   9   6   20.90    4.20
  -4   9  -6   19.80    2.60
  -4  -9   6   26.30    3.50
   4  -9  -6   23.30    6.90
   4  -9  -6   13.40    5.30
   4   9   6   22.80    6.00
   4  -9  -6   31.40    6.80
   5  -9   6   88.59    9.30
  -5   9   6   92.19   10.30
   5  -9   6  110.89   10.60
  -5   9   6   91.19   11.70
  -5  -9  -6   92.19   10.60
  -5   9   6   95.59   10.30
   5  -9   6   99.09   10.70
  -5  -9  -6   79.99    9.10
  -5  -9   6   93.69    7.50
   5  -9  -6   84.79    7.90
   5   9   6   96.49    6.60
  -5  -9   6   82.49    8.00
   5   9   6   90.49   10.80
  -5   9  -6   80.29    6.30
   5   9   6   96.49    7.60
   5  -9  -6   97.19   11.60
  -5   9  -6   79.29    7.70
   5  -9  -6   87.29   10.30
  -6   9   6   -5.60    7.70
  -6  -9  -6    1.00    6.70
   6  -9   6    6.10    8.00
   6  -9   6   -6.60    8.30
   6  -9   6   -2.70    6.70
   6   9  -6    9.80    3.10
  -6  -9  -6    2.20    8.20
  -6   9   6   14.90    7.90
  -6  -9   6    2.00    6.60
   6  -9  -6    2.20    8.60
  -6  -9   6    8.60    6.50
  -6   9  -6    3.50    7.20
   6  -9  -6   -2.90    8.20
  -6   9  -6   -3.00    5.50
   6   9   6   -0.60    5.80
   6   9   6    3.30    3.80
   7  -9   6   36.50   11.00
   7  -9   6   26.80    9.90
  -7   9   6   47.80   10.00
  -7   9   6   28.30    8.50
  -7  -9  -6    8.80   10.40
   7  -9  -6   15.40    9.80
   7   9   6   23.00    8.30
  -7   9  -6   20.80    9.80
  -7  -9   6   37.20    8.10
   0 -10  -6    0.00    4.90
   0  10   6   -4.70    3.10
   0 -10  -6    9.60    5.00
   0 -10   6    1.40    2.60
   0  10   6    1.60    4.60
   0  10   6    6.90    3.80
   0 -10   6    2.60    2.50
  -1  10   6   40.50    4.70
   1 -10   6   45.30    4.90
  -1  10   6   40.90    5.10
  -1 -10  -6   38.50    5.70
  -1 -10  -6   49.10    6.70
   1 -10   6   38.70    2.70
  -1  10   6   40.10    6.50
   1 -10   6   52.99    5.50
   1  10   6   40.60    4.30
  -1 -10   6   35.00    3.30
  -1 -10   6   39.40    3.40
   1  10   6   51.99    6.40
   1 -10  -6   47.10    6.50
   1 -10  -6   46.30    7.00
  -2  10   6    6.80    5.00
  -2  10   6    4.80    3.90
  -2  10   6   11.20    6.10
  -2 -10  -6   14.70    5.60
   2 -10   6    1.30    4.30
  -2 -10  -6    8.80    5.10
   2 -10   6   -2.00    3.70
   2 -10   6    3.00    3.10
   2  10   6    4.70    3.00
   2 -10  -6   -0.80    4.90
   2 -10  -6    3.70    5.10
  -2 -10   6    5.00    1.90
   2 -10  -6    7.60    6.00
  -2 -10   6    5.00    1.90
  -3 -10  -6   30.40    6.30
  -3  10   6   29.60    7.20
   3 -10   6   30.80    6.30
   3 -10   6   28.40    5.70
  -3  10   6   35.60    6.60
   3 -10   6   30.10    4.90
  -3 -10   6   28.10    3.10
  -3 -10   6   37.60    3.80
   3 -10  -6   31.30    6.40
   3 -10  -6   20.40    6.40
   3  10   6   29.30    3.80
   3  10   6   25.20    6.60
   3  10   6   25.60    3.40
   3 -10  -6   34.30    7.10
  -4 -10  -6   15.10    6.10
  -4 -10  -6   11.70    6.90
   4 -10   6   16.80   12.10
   4 -10   6   17.10    6.40
   4 -10   6   31.50    8.60
  -4  10   6   15.50    6.00
  -4  10   6    4.50    6.70
  -4  10   6    6.70    7.20
   4 -10  -6   28.10    5.60
   4 -10  -6   15.30    7.30
   4  10   6   14.60    6.40
   4  10   6    7.50    3.60
   4  10   6    9.50    3.20
  -4 -10   6   12.60    3.50
  -4 -10   6   11.00    3.70
   4 -10  -6   19.40    7.70
  -5  10   6    0.50    7.20
  -5  10   6   14.70    6.80
   5 -10   6   26.70    7.40
  -5  10   6   13.10    8.60
  -5 -10  -6    9.50    8.30
   5 -10   6   -1.20    7.90
   5 -10   6    9.50    9.00
  -5 -10  -6   11.80    7.30
   5 -10  -6   20.30    5.90
  -5  10  -6    7.60    3.60
   5 -10  -6    1.60    7.50
  -5 -10   6    9.70    4.70
   5  10   6    8.30    2.80
  -5  10  -6   11.30    2.20
   5  10   6   18.00    8.30
  -5 -10   6    6.90    4.60
   5 -10  -6   21.50    8.80
   5  10   6    7.90    4.00
   6 -10   6    1.70    9.60
  -6  10   6    2.00    8.80
  -6 -10  -6    5.50    8.90
   6 -10   6   -0.40    9.60
  -6 -10  -6    3.80    9.40
  -6  10   6   13.40    7.10
   6 -10   6   20.00    8.40
   6  10   6    2.70    5.00
   6 -10  -6    1.80    8.40
   6  10   6   -6.70    9.30
  -6  10  -6    5.40    3.90
  -6 -10   6    5.10    6.70
  -6  10  -6    3.10    7.20
   0 -11  -6    8.30    5.10
   0 -11  -6    4.70    6.30
   0  11   6   -2.50    3.70
   0  11   6   -2.20    3.00
   0 -11   6    2.80    2.80
   0  11   6    1.20    5.30
   0 -11   6    2.10    2.70
   1 -11   6    0.60    4.00
  -1 -11  -6   -3.50    6.10
   1 -11   6    0.90    3.40
  -1  11   6    1.30    4.20
  -1 -11  -6   -7.80    5.10
  -1  11   6   -3.00    3.20
  -1  11   6    7.10    6.20
  -1 -11   6    2.90    2.30
   1  11   6   -3.50    5.50
   1 -11  -6   -3.80    5.20
   1 -11  -6    7.90    6.40
   1  11   6   -3.30    3.10
   1  11   6    4.40    3.20
  -1 -11   6    0.80    2.40
  -2 -11  -6    5.20    6.30
   2 -11   6   -0.80    5.00
   2 -11   6    1.60    4.80
  -2 -11  -6    5.70    5.40
  -2  11   6    0.70    6.60
  -2  11   6   -0.40    3.80
   2 -11   6    1.50    3.30
  -2  11   6   -0.10    7.60
   2 -11  -6    1.10    6.00
  -2 -11   6    0.00    2.20
   2  11   6   -4.60    6.00
   2 -11  -6    3.20    6.70
   2 -11  -6    0.50    5.90
  -2 -11   6    4.70    2.40
   2  11   6    2.50    2.40
   2  11   6   -3.30    2.00
   3 -11   6   -0.90    4.80
  -3  11   6   -3.20   12.00
  -3  11   6    1.50    6.50
  -3 -11  -6    2.70    7.10
   3 -11   6    9.60    6.70
   3 -11   6   -5.20    6.40
  -3 -11  -6   -7.10    6.20
   3  11   6    4.00    2.20
   3  11   6   -4.30    6.40
  -3 -11   6    2.50    2.90
  -3 -11   6   -0.10    2.60
   3 -11  -6   -9.50    7.20
   3 -11  -6    1.60    5.50
   3 -11  -6    2.30    7.40
  -4  11   6    2.20    7.30
  -4 -11  -6   -5.50    8.20
  -4  11   6   -2.50    6.70
  -4  11   6    7.70    8.50
   4 -11   6    6.20    7.70
  -4 -11  -6   -3.30    7.10
   4 -11   6    7.80    7.60
   4 -11   6  -15.20    6.50
  -4 -11   6    1.70    3.30
   4 -11  -6   -6.30    8.70
   4 -11  -6   18.20    8.10
  -4 -11   6   -5.90    3.60
   4 -11  -6   13.70    6.60
   4  11   6   -5.40    7.60
  -5 -11  -6    8.10    9.10
   5 -11   6    4.40    7.30
  -5  11   6    2.80    9.30
   5 -11   6    2.70    8.80
   5 -11   6  -10.30    9.40
  -5 -11  -6    1.70    8.00
  -5  11   6    3.70    9.10
  -5 -11   6    9.50    6.20
   5  11   6   11.00    9.40
   5 -11  -6   10.80    9.00
   5 -11  -6  -12.20    9.60
  -5 -11   6   -1.10    4.60
   0 -12  -6    9.60    7.50
   0 -12  -6   11.40    6.40
   0 -12   6   13.10    3.70
   0  12   6   10.40    3.50
   0 -12   6   10.70    4.10
   0  12   6   20.50    7.60
  -1  12   6   -4.20    3.30
  -1 -12  -6   -1.50    6.70
   1 -12   6    4.30    4.60
  -1  12   6   -3.50    4.70
   1 -12   6   -1.30    4.60
  -1 -12  -6    3.10    7.00
   1  12   6    6.80    6.60
  -1 -12   6    6.40    3.00
   1 -12  -6   -0.30    7.00
   1 -12  -6   -4.10    5.80
  -1 -12   6    3.30    2.90
  -2  12   6   -0.10    3.80
   2 -12   6    8.90    2.90
   2 -12   6    8.30    6.10
   2 -12   6   12.80    6.10
  -2  12   6   17.50    8.10
  -2 -12  -6   16.50    7.80
  -2  12   6   10.00    6.00
  -2 -12  -6    9.50    7.30
   2 -12  -6    0.30    8.00
   2  12   6    7.90    7.30
  -2 -12   6    4.80    2.80
   2 -12  -6    4.60    9.50
   2 -12  -6    6.20    6.30
  -2 -12   6   11.50    2.80
  -3 -12  -6    1.80    7.50
   3 -12   6   -2.00    4.60
  -3  12   6   -2.80    8.20
  -3 -12  -6  -10.70    7.10
   3 -12   6    4.40    7.70
   3 -12   6   -3.20    9.40
  -3  12   6    2.10    7.70
   3 -12  -6  -13.10    8.90
   3 -12  -6    6.20    8.00
   3  12   6   -5.10    8.10
  -3 -12   6   -0.40    2.90
   3 -12  -6    6.30    7.70
  -3 -12   6   -1.00    3.10
  -4  12   6  -18.90    7.10
   4 -12   6    3.00    6.80
  -4 -12  -6   -6.80    7.70
   4 -12   6   25.10    9.30
  -4 -12  -6    2.50    9.00
  -4  12   6   -7.40    8.40
   4 -12   6   29.90    8.00
  -4  12   6   -4.10    9.70
   4 -12  -6    5.20    9.10
  -4 -12   6   -1.30    3.90
  -4 -12   6   10.30    4.40
   4 -12  -6   24.70   10.00
   0 -13  -6   30.90    9.10
   0 -13   6   16.20    5.00
   0 -13  -6   33.60    8.30
   0  13   6   11.90    8.60
   0 -13   6   23.70    4.50
  -1  13   6    0.20   11.60
  -1 -13  -6    3.30    7.40
  -1 -13  -6   -3.50    7.60
   1 -13   6   -0.50    5.30
   1 -13   6    5.90    6.50
   1  13   6    4.40    9.60
  -1 -13   6    7.30    3.30
  -1 -13   6   -4.10    3.40
   1 -13  -6  -12.60    9.00
   1 -13  -6   -1.30    7.30
  -2  13   6   14.30    6.00
  -2  13   6    3.20    4.00
   2 -13   6    6.20    6.40
  -2 -13  -6   11.50    7.70
  -2 -13  -6    7.10    8.50
  -2  13   6   -8.00    8.90
   2 -13   6    7.70    7.20
  -2 -13   6   15.30    3.90
  -2 -13   6    8.70    3.30
   2 -13  -6   18.30   10.20
   2 -13  -6    9.90    9.40
   2  13   6    9.50    9.00
  -3  13   6   23.80    8.40
   3 -13   6    7.60    7.40
  -3 -13  -6   13.80    9.00
  -3  13   6   20.60    9.00
  -3 -13  -6   10.60    9.10
   3 -13   6   17.40    9.20
   3 -13  -6   -7.80    9.40
   3 -13  -6   19.90   10.20
   0   0  -7    1.40    1.70
   0   0   7    0.20    1.60
   0   0  -7    0.00    1.60
   0   0   7   -0.30    1.90
   0   0   7   -0.80    1.90
   1   0  -7  209.98    6.10
   1   0   7  200.68    6.40
   1   0  -7  198.88    6.10
   1   0  -7  206.48    6.60
  -1   0   7  202.58    6.30
  -1   0   7  206.78    6.50
  -1   0  -7  199.28    6.40
  -1   0   7  210.88    6.40
  -1   0  -7  199.48    6.40
   1   0   7  214.68    6.60
  -2   0  -7   70.69    4.10
  -2   0   7   75.39    4.00
  -2   0   7   73.59    4.10
   2   0  -7   74.29    4.40
  -2   0  -7   80.79    4.50
   2   0   7   74.29    4.40
   2   0   7   78.99    4.30
   2   0  -7   73.69    3.90
   2   0  -7   76.29    4.00
  -2   0   7   77.89    4.30
   3   0   7  132.79    6.10
  -3   0   7  127.79    5.40
  -3   0   7  131.39    5.70
   3   0  -7  128.99    5.90
  -3   0   7  136.79    5.80
   3   0  -7  137.29    5.40
   3   0  -7  133.09    5.50
  -3   0  -7  136.39    6.00
   3   0   7  131.39    6.00
  -3   0  -7  131.99    5.80
   4   0  -7   -3.40    2.30
   4   0  -7    4.00    3.00
  -4   0  -7    7.30    3.30
   4   0  -7    3.60    2.40
  -4   0  -7    1.40    3.00
  -4   0   7    0.10    2.90
   4   0   7    2.90    3.10
  -4   0   7    2.40    2.90
   4   0   7   -3.10    2.80
  -4   0   7    2.60    2.80
   5   0  -7   22.50    3.90
   5   0  -7   12.20    3.60
  -5   0  -7   18.70    4.60
  -5   0   7   16.10    4.00
   5   0   7   24.50    4.30
   5   0   7   18.40    4.50
  -5   0  -7   29.40    4.70
   5   0  -7   18.90    4.40
  -5   0   7   12.60    4.30
  -5   0   7   17.10    4.20
   6   0  -7    5.90    4.40
   6   0  -7   -5.40    4.70
   6   0   7    3.30    9.30
  -6   0   7    9.40    4.90
   6   0  -7    8.40    3.80
   6   0   7   11.50    5.30
  -6   0  -7    8.00    5.50
  -6   0   7    8.50    4.90
  -6   0  -7    3.00    5.60
  -7   0   7    9.50    5.70
   7   0   7   11.00    5.00
  -7   0  -7    5.70    6.30
   7   0  -7    2.30    5.60
   7   0  -7   12.00    4.80
  -7   0  -7    5.00    4.80
   7   0   7    3.20    6.30
  -7   0   7    2.00    6.00
  -8   0   7    9.90    5.40
  -8   0   7    3.90    7.40
   8   0   7    2.60    5.00
   8   0   7    4.90    7.90
  -8   0  -7   -2.60    4.70
   8   0  -7   -5.50    7.00
   8   0  -7   -3.40    7.40
  -8   0  -7    7.70    8.00
  -9   0   7    5.70    8.60
   9   0  -7  -11.40    8.90
   9   0   7   -0.30    7.60
  -9   0  -7  -15.00    7.80
   9   0  -7   -1.60    8.20
   0  -1  -7   56.89    3.40
   0   1   7   40.40    3.30
   0  -1   7   45.90    2.70
   0   1   7   40.20    3.50
   0   1  -7   42.40    2.80
   0  -1  -7   42.10    3.40
   0  -1   7   46.80    3.10
   0   1  -7   38.80    2.50
   0  -1   7   49.20    3.30
   0   1   7   42.00    3.60
  -1  -1  -7  228.48    7.30
  -1   1   7  241.58    7.30
  -1  -1  -7  216.18    7.10
   1   1  -7  236.08    6.30
  -1   1   7  247.08    7.50
   1  -1   7  235.48    7.00
   1   1  -7  235.28    6.20
  -1   1   7  237.28    7.20
   1  -1   7  242.58    7.10
   1   1  -7  230.38    7.00
   1  -1  -7  239.48    7.10
   1   1   7  229.68    7.20
   1  -1  -7  240.58    7.20
   1  -1  -7  233.28    7.50
  -1  -1   7  239.78    6.60
  -1  -1   7  244.38    7.00
  -1   1  -7  231.28    6.90
   1   1   7  235.98    7.40
  -1  -1   7  240.68    6.70
  -1   1  -7  239.78    6.70
   2  -1   7  111.29    5.00
   2   1  -7  120.29    5.00
  -2   1   7  108.79    5.30
  -2   1   7  114.79    5.00
  -2   1   7  119.89    5.30
   2  -1   7  118.19    5.20
   2   1  -7  120.39    4.10
  -2  -1  -7  126.69    5.50
   2   1  -7  130.89    4.30
  -2  -1  -7  128.29    5.20
   2  -1  -7  120.29    5.60
   2  -1  -7  112.19    4.90
  -2  -1   7  139.09    4.90
   2   1   7  119.79    5.40
  -2   1  -7  116.19    5.00
   2   1   7  114.19    5.20
  -2  -1   7  147.49    5.10
  -2   1  -7  113.49    4.90
   2  -1  -7  119.29    5.30
   3   1  -7  207.48    7.20
   3  -1   7  202.88    7.30
   3  -1   7  199.58    7.30
  -3   1   7  196.98    7.20
   3   1  -7  192.88    6.00
  -3   1   7  194.48    7.40
  -3  -1  -7  201.88    7.20
   3   1  -7  199.38    6.20
  -3   1   7  189.38    7.20
  -3  -1  -7  190.28    7.40
  -3  -1   7  190.68    6.70
  -3   1  -7  188.88    6.80
  -3  -1   7  209.78    7.00
  -3  -1   7  191.08    6.40
   3  -1  -7  199.38    7.10
   3  -1  -7  190.58    6.80
  -3   1  -7  188.18    7.20
   3  -1  -7  196.58    7.00
   3   1   7  180.48    7.10
   4   1  -7   20.70    3.40
  -4   1   7   21.40    3.80
  -4   1   7   18.10    3.40
   4   1  -7   29.20    3.50
  -4  -1  -7   21.50    3.70
  -4  -1  -7   17.10    3.70
  -4   1   7   24.20    3.90
   4  -1   7   18.60    3.50
   4   1  -7   24.00    3.00
   4  -1   7   23.60    3.80
   4  -1  -7   20.20    3.40
  -4   1  -7   24.50    3.70
  -4   1  -7   20.80    3.70
  -4  -1   7   21.50    3.20
   4   1   7   20.10    3.70
  -4  -1   7   16.40    3.40
   4  -1  -7   18.40    3.80
   4  -1  -7   15.50    3.30
  -4  -1   7   18.40    3.20
   4   1   7   23.60    3.90
  -5  -1  -7   10.00    4.10
  -5   1   7   -5.10    3.70
   5   1  -7   -5.30    3.30
  -5  -1  -7    8.80    4.10
   5   1  -7   -3.00    2.50
  -5   1   7   -1.10    3.50
   5   1  -7   -1.40    3.00
   5  -1   7   -2.20    3.70
  -5   1   7   -3.10    3.90
   5  -1   7   -1.00    3.90
   5  -1  -7    1.30    3.70
   5  -1  -7   -3.40    3.10
  -5   1  -7   -0.30    3.80
  -5  -1   7   -0.50    3.10
   5  -1  -7    4.50    3.70
  -5  -1   7    4.30    3.40
  -5   1  -7    1.40    3.50
   5   1   7    6.10    3.80
   5   1   7    7.60    4.00
   6   1  -7   -1.90    3.70
  -6   1   7    4.70    4.70
   6   1  -7   -0.70    3.30
  -6   1   7   -0.50    4.60
   6   1  -7   -2.60    7.40
  -6  -1   7    4.70    4.70
   6  -1  -7   -1.30    4.50
   6   1   7   -4.10    5.20
  -6  -1   7    0.70    4.30
   6  -1  -7    0.50    4.30
   6   1   7    4.10    4.40
  -6   1  -7    4.70    5.40
   6  -1  -7   -3.70    4.80
  -6   1  -7    8.00    4.90
   7  -1   7   20.80    5.30
   7   1  -7   16.50    5.80
  -7   1   7   14.70    5.20
  -7  -1  -7   14.80    6.70
  -7   1   7   16.20    6.50
   7  -1   7   11.90    6.50
   7   1  -7   25.80    4.90
   7  -1  -7   16.00    6.00
  -7  -1   7   27.40    6.20
   7  -1  -7   24.60    5.90
  -7   1  -7   22.50    6.90
  -7  -1   7   22.50    6.40
   7   1   7   24.50    6.20
   7   1   7   18.80    6.60
   7  -1  -7   18.30    6.60
  -7   1  -7   25.20    5.70
  -8   1   7   -5.40    7.30
   8  -1   7    5.60    5.10
  -8   1   7    8.60    5.20
   8   1  -7   -3.80    7.30
  -8  -1  -7   18.10    8.60
   8   1  -7    7.10    5.40
   8  -1   7    6.80    8.40
   8  -1   7   -7.90    4.60
  -8  -1  -7   -6.80    4.60
  -8  -1   7   -6.80    5.60
  -8   1  -7   -3.20    7.20
   8  -1  -7    7.70    7.30
  -8   1  -7    9.60    4.70
   8  -1  -7   13.90    6.30
  -8  -1   7   -7.00    7.10
   8  -1  -7   14.30    6.90
   8   1   7   -3.70    7.80
   8   1   7    3.60    5.80
   9   1  -7    7.10    7.90
   9  -1   7   11.20    8.20
   9   1  -7   -3.30   10.10
   9   1  -7    5.50    9.10
  -9   1   7    2.30    8.00
  -9  -1  -7   14.50    8.40
   9  -1  -7   -2.10    9.60
   9  -1  -7    7.10    7.80
  -9   1  -7    8.60    8.20
   9   1   7   -5.20    7.20
  -9  -1   7    4.20    8.30
   0   2  -7  210.28    5.20
   0   2   7  212.58    7.10
   0  -2  -7  200.08    6.70
   0  -2  -7  212.38    6.90
   0  -2   7  215.78    6.20
   0   2   7  213.28    6.90
   0  -2   7  214.18    5.80
   0  -2   7  202.98    5.80
   0   2   7  215.28    7.00
   0   2  -7  209.58    5.10
  -1  -2  -7 1205.98   26.70
  -1   2   7 1143.39   26.70
   1  -2   7 1174.48   25.80
  -1   2   7 1155.38   26.50
  -1   2   7 1187.08   26.60
   1  -2   7 1166.88   25.80
   1   2  -7 1161.28   25.60
  -1  -2  -7 1160.08   26.50
   1  -2  -7 1128.89   26.40
  -1   2  -7 1137.29   25.30
  -1  -2   7 1149.39   25.60
   1   2   7 1152.18   26.50
  -1   2  -7 1152.18   25.40
  -1  -2   7 1146.09   25.30
   1  -2  -7 1221.08   26.60
  -1  -2   7 1147.49   25.30
   1   2   7 1154.68   26.50
   1  -2  -7 1180.48   26.80
  -2   2   7  339.77    9.90
   2   2  -7  323.27    7.50
   2   2  -7  327.47    8.90
  -2  -2  -7  330.67    9.90
   2   2  -7  335.87    7.60
   2  -2   7  334.47    9.30
  -2   2   7  334.07    9.90
  -2  -2  -7  330.07    9.70
  -2   2   7  331.97    9.70
   2  -2   7  336.07    9.50
  -2  -2   7  335.17    8.70
  -2   2  -7  338.47    9.00
  -2  -2   7  325.67    8.80
   2   2   7  326.37    9.80
   2  -2  -7  345.77   10.20
   2   2   7  326.67    9.70
   2  -2  -7  343.67    9.80
  -2  -2   7  333.27    8.60
   2  -2  -7  346.27    9.70
  -2   2  -7  329.47    9.00
  -3  -2  -7   77.19    5.40
   3  -2   7   77.19    4.80
  -3   2   7   76.79    4.90
   3   2  -7   75.59    3.10
   3   2  -7   74.69    4.50
  -3   2   7   74.79    5.20
  -3   2   7   71.59    5.00
   3   2  -7   73.89    3.20
   3  -2   7   78.79    5.20
  -3  -2  -7   71.09    4.90
  -3   2  -7   75.89    4.70
   3  -2  -7   73.89    5.20
  -3  -2   7   73.29    3.90
  -3  -2   7   71.69    4.20
   3   2   7   75.99    4.90
   3  -2  -7   82.79    5.20
   3  -2  -7   80.49    4.90
  -3   2  -7   76.59    4.30
  -3  -2   7   77.19    4.30
   4   2  -7   43.50    4.30
  -4   2   7   49.99    5.50
  -4   2   7   42.10    4.90
   4   2  -7   49.50    3.40
  -4  -2  -7   49.50    4.80
  -4   2   7   46.30    4.70
   4   2  -7   44.50    3.50
   4  -2   7   50.09    5.20
   4  -2   7   49.70    5.20
  -4  -2  -7   49.30    5.40
  -4   2  -7   42.00    4.90
   4   2   7   54.49    5.50
   4  -2  -7   49.40    5.10
   4   2   7   43.60    5.40
   4  -2  -7   51.49    5.50
  -4  -2   7   51.09    4.50
   4  -2  -7   38.30    4.90
  -4   2  -7   47.10    4.60
  -4  -2   7   45.00    4.80
  -4  -2   7   43.20    4.40
  -5  -2  -7   78.49    6.90
   5   2  -7   68.79    6.40
   5   2  -7   72.39    4.90
  -5   2   7   65.59    6.70
  -5   2   7   73.19    7.10
   5  -2   7   78.69    7.60
   5   2  -7   75.69    4.60
  -5   2  -7   80.09    6.50
  -5  -2   7   74.79    6.10
   5  -2  -7   73.69    6.20
   5   2   7   75.89    6.90
   5   2   7   73.59    6.40
  -5  -2   7   63.89    6.00
  -5   2  -7   78.89    7.10
   5  -2  -7   74.59    6.60
   5  -2  -7   76.89    8.10
   6   2  -7   -0.20    3.60
  -6   2   7    1.70    5.00
   6  -2   7    1.70    6.20
   6   2  -7   -1.20    2.90
  -6  -2  -7   -0.70    6.20
   6   2  -7    2.40    4.60
   6   2   7   -5.80    4.40
  -6   2  -7   -3.90    4.40
  -6  -2   7    5.30    4.40
  -6   2  -7    1.80    5.30
   6  -2  -7   -2.30    5.20
   6  -2  -7   -0.70    4.90
  -6  -2   7    3.30    4.70
   6   2   7   -0.40    5.10
   6  -2  -7   -0.60    4.30
   7  -2   7   25.00    5.60
  -7   2   7   27.80    6.90
  -7   2   7   31.90    5.60
   7  -2   7   34.50    7.70
  -7  -2  -7   25.30    7.20
   7   2  -7   33.50    4.80
   7   2  -7   35.30    5.50
  -7  -2  -7   31.50    8.70
   7   2   7   28.10    6.80
  -7  -2   7   46.40    6.70
  -7   2  -7   19.00    5.90
   7  -2  -7   41.70    6.60
   7   2   7   38.10    6.70
  -7   2  -7   28.90    6.80
  -7  -2   7   32.80    6.70
   7  -2  -7   23.60    6.60
  -8   2   7   -3.70    7.70
   8   2  -7    0.30    7.60
   8  -2   7    5.20    5.10
  -8   2   7   -0.30    4.90
   8   2  -7   13.80    7.70
  -8  -2  -7    5.80    5.20
   8   2  -7    2.00    6.70
  -8  -2  -7    5.80    8.30
   8  -2   7   -7.50    5.20
   8  -2   7   -2.00    8.10
  -8  -2   7   15.10    6.80
  -8   2  -7   10.00    5.60
  -8  -2   7    4.10    7.80
   8  -2  -7   -9.60    7.20
   8   2   7   -6.50    7.40
   8   2   7  -11.00    6.20
   8  -2  -7   -0.20    7.00
  -8   2  -7   -2.90    7.60
   9  -2   7   -5.30    8.30
  -9   2   7  -16.60    8.00
   9   2  -7    4.00    8.00
   9   2  -7    0.80    9.70
   9   2  -7    0.30    8.70
  -9  -2  -7    8.10    8.20
  -9  -2   7   -3.00    8.40
   9  -2  -7    2.80    9.00
   9   2   7   -0.10    7.70
   9  -2  -7    5.70    8.00
  -9   2  -7    8.10    7.70
   0   3   7 1466.95   32.70
   0   3   7 1434.06   32.40
   0  -3   7 1449.85   31.30
   0  -3  -7 1469.95   32.50
   0  -3   7 1376.96   30.90
   0   3   7 1448.16   32.40
   0  -3   7 1412.46   30.90
   0  -3  -7 1481.95   32.50
  -1  -3  -7  258.87    8.20
   1  -3   7  242.58    6.90
  -1   3   7  240.68    7.80
   1  -3   7  246.08    6.90
  -1  -3  -7  247.68    7.90
  -1   3   7  250.67    8.20
  -1   3   7  246.78    8.10
   1   3   7  241.78    7.90
  -1   3  -7  246.68    6.00
  -1   3  -7  250.37    6.10
  -1  -3   7  242.18    6.10
  -1  -3   7  239.58    6.40
   1  -3  -7  243.98    8.30
   1   3   7  244.48    8.10
   1   3   7  246.18    7.80
   1  -3  -7  254.27    8.10
  -1  -3   7  239.88    6.10
   1  -3  -7  254.67    8.00
   2   3  -7  505.55   12.30
  -2  -3  -7  510.65   13.80
  -2   3   7  486.75   13.70
  -2   3   7  506.25   13.60
  -2  -3  -7  510.55   13.70
  -2   3   7  491.55   13.80
   2  -3   7  559.14   13.20
   2   3   7  527.95   13.60
   2   3   7  518.75   13.60
   2  -3  -7  510.65   13.70
   2  -3  -7  513.15   14.10
  -2   3  -7  536.75   12.50
  -2  -3   7  503.75   12.20
  -2  -3   7  507.75   12.10
  -2  -3   7  504.65   12.00
   2  -3  -7  512.35   13.70
  -2   3  -7  561.04   12.70
   3   3  -7  238.48    7.40
   3  -3   7  235.78    8.10
  -3  -3  -7  243.68    8.60
  -3   3   7  248.88    8.60
   3  -3   7  225.48    8.20
  -3   3   7  238.28    8.60
  -3   3   7  237.88    8.80
  -3  -3  -7  250.27    8.70
   3  -3  -7  234.58    8.80
  -3  -3   7  236.78    7.20
   3  -3  -7  242.68    8.60
  -3   3  -7  245.88    7.70
   3   3   7  240.48    8.30
  -3  -3   7  241.08    7.30
  -3  -3   7  233.18    7.00
  -3   3  -7  240.28    8.00
   3  -3  -7  252.97    8.60
   4  -3   7   26.50    4.10
  -4   3   7   21.60    4.20
  -4  -3  -7   31.40    4.30
   4   3  -7   33.70    4.10
  -4   3   7   20.50    4.40
   4  -3   7   26.70    4.10
  -4  -3  -7   26.30    4.30
   4   3  -7   25.10    1.90
  -4   3   7   21.20    4.00
   4   3  -7   24.60    2.30
   4  -3  -7   29.80    4.30
   4  -3  -7   23.60    4.30
  -4  -3   7   28.20    3.20
   4   3   7   27.90    4.20
  -4   3  -7   37.00    4.40
  -4  -3   7   26.80    3.20
  -4   3  -7   27.00    3.80
   4   3   7   27.80    4.20
   4  -3  -7   17.80    4.10
   5   3  -7   16.90    2.60
  -5  -3  -7   18.40    4.60
   5  -3   7    9.90    4.80
   5  -3   7   21.30    4.90
  -5  -3  -7   20.90    5.00
   5   3  -7   15.80    4.00
  -5   3   7   13.50    4.50
  -5   3   7   20.30    4.70
   5   3  -7   14.70    2.30
  -5   3   7   15.90    4.90
  -5  -3   7   16.30    3.80
   5   3   7   10.70    4.10
  -5  -3   7   18.30    3.80
   5  -3  -7   22.40    4.80
   5  -3  -7   12.80    4.80
   5   3   7   11.50    4.50
  -5   3  -7   10.50    4.30
  -5   3  -7   13.30    4.40
   6   3  -7   85.49    7.20
  -6   3   7   92.29    9.00
  -6   3   7  110.69    9.70
   6   3  -7  108.09    6.00
  -6  -3  -7  106.59    9.60
   6   3  -7   99.39    5.30
   6  -3   7   97.99    9.30
  -6  -3   7   84.79    9.30
   6  -3  -7   98.19    8.30
  -6  -3   7   96.49    7.40
   6   3   7   94.89    8.60
   6   3   7   95.79    8.50
  -6   3  -7   93.69    8.60
  -6   3  -7  103.49    9.20
   7   3  -7   12.80    4.60
  -7  -3  -7   14.90    7.20
   7  -3   7    4.40    5.40
   7  -3   7   17.10    7.40
   7  -3   7    7.60    4.50
  -7  -3  -7   27.90    5.20
  -7   3   7   17.40    4.70
   7   3  -7   17.60    3.50
   7   3  -7   22.00    5.70
  -7   3   7   13.70    6.90
   7  -3  -7   19.00    9.20
   7  -3  -7    8.50    7.10
   7   3   7    5.80    7.10
   7  -3  -7   14.90    5.00
  -7  -3   7    4.40    5.20
   7   3   7   11.40    6.40
  -7   3  -7   13.60    6.30
  -7   3  -7   11.80    6.30
  -7  -3   7   13.40    6.20
   8   3  -7   15.60    6.10
  -8   3   7   -2.20    7.70
  -8   3   7    1.30    5.40
   8  -3   7   24.10    8.70
  -8  -3  -7    6.70    8.50
   8  -3   7   20.60    5.30
   8   3  -7    4.30    4.10
   8  -3   7   11.20    6.40
   8   3  -7   -5.00    7.20
  -8  -3  -7   19.70    5.60
   8  -3  -7   18.50    8.80
   8   3   7   19.10    7.30
  -8   3  -7   16.40    6.40
  -8   3  -7   14.30    8.50
   8   3   7    4.70    7.60
  -8  -3   7    9.10    7.10
   8  -3  -7    8.60    5.30
  -8  -3   7   -6.10    7.40
   8  -3  -7   19.50    7.30
   9  -3   7   26.70   11.60
  -9   3   7   26.60    9.60
   9   3  -7    9.90    9.10
  -9  -3  -7    7.60    9.60
   9   3  -7   -5.30    8.60
   9   3   7    7.60    7.80
  -9  -3   7   -6.80    9.20
   9  -3  -7    1.90    7.90
  -9   3  -7   10.00    8.30
   9   3   7   29.00    9.40
   0  -4   7   42.90    2.20
   0  -4  -7   38.50    4.10
   0   4   7   46.70    4.10
   0   4   7   43.90    4.00
   0  -4  -7   50.19    4.10
   0   4   7   42.00    3.70
   0  -4   7   39.00    2.40
   0  -4   7   42.20    2.00
  -1   4   7   33.30    3.70
  -1  -4  -7   33.30    4.00
   1  -4   7   30.50    2.60
   1  -4   7   30.30    2.70
  -1   4   7   32.40    3.50
  -1  -4  -7   31.30    3.80
  -1   4   7   30.80    3.50
  -1  -4   7   32.50    1.90
   1  -4  -7   36.80    4.20
   1   4   7   32.10    3.90
   1  -4  -7   36.90    4.20
   1   4   7   31.30    3.70
  -1  -4   7   31.10    1.50
   1   4   7   31.40    3.90
   1  -4  -7   30.00    3.70
  -1  -4   7   29.10    1.50
  -2   4   7  315.67   10.00
   2  -4   7  325.77    9.20
   2  -4   7  319.87    9.20
  -2  -4  -7  328.17   10.20
  -2   4   7  340.87   10.10
  -2  -4  -7  333.67   10.10
  -2   4   7  335.77   10.40
   2   4  -7  313.77    8.00
  -2  -4   7  326.47    8.00
  -2   4  -7  325.17    8.40
   2  -4  -7  323.47   10.10
  -2  -4   7  327.57    7.80
  -2   4  -7  319.57    8.30
   2   4   7  324.47    9.90
   2   4   7  327.97    9.80
  -2  -4   7  318.87    7.80
   2  -4  -7  309.57   10.30
   2  -4  -7  337.37   10.20
   3  -4   7    1.80    2.50
  -3  -4  -7    5.30    2.90
   3   4  -7    2.70    1.90
   3  -4   7    1.50    2.80
  -3   4   7   -1.00    3.00
  -3   4   7    5.70    3.20
  -3   4   7    3.40    3.20
  -3  -4  -7    2.20    3.10
  -3   4  -7    6.10    2.20
   3  -4  -7    3.30    3.10
  -3  -4   7    2.60    1.90
   3  -4  -7    6.00    3.40
   3   4   7    2.60    2.80
   3  -4  -7    1.20    3.10
  -3   4  -7    1.70    2.40
  -3  -4   7    2.80    1.70
  -4   4   7  184.38    8.50
  -4   4   7  171.68    8.20
   4  -4   7  188.78    8.00
  -4   4   7  181.68    8.90
   4  -4   7  170.88    8.00
  -4  -4  -7  171.08    8.30
   4   4  -7  178.68    6.60
  -4  -4  -7  189.28    8.40
   4  -4  -7  184.38    8.70
   4   4   7  181.18    8.20
   4  -4  -7  174.68    8.60
  -4  -4   7  191.38    6.80
   4   4   7  175.48    7.80
  -4   4  -7  187.68    7.60
  -4  -4   7  180.78    6.60
  -4   4  -7  179.18    7.20
   4  -4  -7  195.18    8.50
   5  -4   7    4.30    4.70
  -5  -4  -7    1.50    4.60
   5  -4   7   -2.40    4.10
   5   4  -7    0.80    2.80
  -5  -4  -7    1.50    4.20
  -5   4   7    5.30    4.80
  -5   4   7    9.50    4.80
   5  -4  -7    6.80    4.20
   5  -4  -7   15.80    5.50
  -5  -4   7    3.80    3.20
  -5   4  -7    4.60    3.80
  -5   4  -7    1.50    3.90
   5   4   7   -0.20    4.10
   5   4   7   -0.10    4.20
  -5  -4   7    2.80    3.30
   6   4  -7    8.80    1.30
  -6  -4  -7   15.30    5.20
  -6   4   7   13.40    6.80
  -6   4   7   12.20    6.10
   6   4  -7   11.80    4.20
   6   4  -7   11.80    2.10
   6  -4   7    4.90    5.60
  -6  -4  -7    4.10    5.70
   6  -4   7    8.00    5.10
   6  -4   7   14.20    5.60
   6  -4  -7    7.60    6.00
   6   4   7    9.20    5.90
  -6   4  -7   17.60    5.40
  -6   4  -7   16.60    5.50
   6   4   7    2.60    5.10
  -6  -4   7   10.90    4.80
   7  -4   7    8.50    5.70
   7   4  -7    4.00    2.30
   7  -4   7   -1.60    6.80
   7   4  -7    4.40    2.90
  -7   4   7    2.40    4.00
  -7  -4  -7    5.00    6.80
  -7  -4  -7   -1.00    4.90
   7  -4   7    4.80    4.80
  -7   4   7    4.90    7.40
   7   4  -7    2.10    5.40
  -7   4  -7   11.00    6.80
   7  -4  -7    5.60    5.60
   7   4   7   12.00    6.20
  -7  -4   7    8.10    6.50
  -7  -4   7   14.20    5.80
   7  -4  -7   15.50    5.00
   7  -4  -7   12.40    7.30
  -7   4  -7   19.00    6.50
  -8  -4  -7   26.60    9.10
  -8   4   7   12.10    8.30
   8   4  -7   -4.60    7.50
  -8  -4  -7    9.90    6.20
   8  -4   7   32.00    7.20
   8  -4   7    9.80    8.30
   8   4  -7    9.80    4.60
   8   4  -7   14.40    3.10
  -8   4   7    6.90    5.60
   8  -4  -7   21.30    6.70
   8   4   7   14.60    8.20
  -8  -4   7   24.20    8.20
   8  -4  -7   21.20    6.90
  -8  -4   7   -0.90    7.50
   8   4   7   -0.20    8.10
  -8   4  -7   12.00    8.20
   8  -4  -7    7.80    8.50
  -8   4  -7   23.10    8.20
   0   5   7   14.40    3.10
   0  -5  -7   13.50    3.10
   0  -5   7   13.90    1.40
   0  -5  -7   15.60    3.10
   0   5   7   16.20    3.30
   0  -5   7   14.00    1.60
   0   5   7   13.30    2.80
   0  -5   7   14.80    1.80
  -1   5   7   39.00    4.50
  -1  -5  -7   34.10    3.80
  -1  -5  -7   35.30    3.90
  -1   5   7   37.60    4.30
   1  -5   7   33.10    2.80
  -1   5   7   35.50    4.00
   1   5   7   38.20    3.80
   1   5   7   33.90    4.10
   1   5   7   35.30    4.40
   1  -5  -7   35.60    4.30
   1  -5  -7   38.40    4.50
   1  -5  -7   36.80    4.40
   2  -5   7   24.90    2.90
  -2   5   7   25.80    4.00
  -2   5   7   30.40    4.00
   2  -5   7   24.20    2.90
  -2  -5  -7   23.20    3.80
  -2  -5  -7   23.60    3.60
  -2   5   7   25.10    3.70
   2   5   7   25.20    3.50
  -2   5  -7   26.00    2.00
   2   5   7   20.40    3.80
  -2  -5   7   22.70    1.60
  -2  -5   7   25.60    1.80
  -2   5  -7   23.20    1.90
   2  -5  -7   30.20    3.90
   2   5   7   26.40    3.60
   2  -5  -7   24.90    3.80
   2  -5  -7   22.60    3.70
   3   5  -7   82.39    3.50
  -3   5   7   93.39    6.10
  -3  -5  -7   94.69    6.10
  -3  -5  -7   82.79    6.00
  -3   5   7   84.69    6.60
   3  -5   7   74.39    5.10
   3  -5   7   83.09    5.70
  -3   5   7   82.49    6.00
  -3  -5   7   82.69    3.70
  -3  -5   7   89.49    3.80
  -3   5  -7   80.49    4.40
  -3   5  -7   86.29    4.40
   3  -5  -7   83.39    6.40
   3   5   7   73.79    5.60
   3  -5  -7   85.99    6.60
   3  -5  -7   84.89    6.00
  -4  -5  -7    9.20    4.30
  -4  -5  -7    9.50    4.90
   4   5  -7   16.60    2.60
   4  -5   7   17.80    4.20
  -4   5   7    9.60    4.00
  -4   5   7   14.50    4.60
   4  -5   7   17.70    4.10
   4   5   7   16.50    4.00
  -4   5  -7   11.50    3.50
  -4  -5   7   13.90    2.70
   4  -5  -7   12.90    5.00
  -4   5  -7   14.50    3.30
   4  -5  -7    8.90    5.90
  -4  -5   7   12.00    2.60
   4   5   7   14.60    4.00
   4  -5  -7   15.80    4.60
  -5   5   7    5.70    4.70
   5  -5   7    2.60    4.50
  -5   5   7    4.90    6.30
  -5  -5  -7    3.00    4.70
  -5  -5  -7    8.20    5.30
   5  -5   7    5.20    4.80
   5   5  -7    7.00    3.00
   5  -5   7    0.50    5.00
   5  -5  -7    3.70    7.00
  -5   5  -7    8.30    3.60
   5   5   7    8.10    4.20
  -5  -5   7   10.80    3.60
  -5   5  -7    4.00    4.10
  -5  -5   7    3.00    3.30
   5   5   7    7.10    4.70
  -6  -5  -7   21.00    5.60
   6  -5   7    3.70    4.80
  -6  -5  -7   18.20    6.40
   6  -5   7    2.80    6.10
  -6   5   7    2.80    6.50
  -6   5   7    6.30    6.50
   6  -5   7    7.90    6.20
  -6   5   7   11.50    5.00
   6   5  -7    6.20    3.80
   6   5   7   12.70    4.90
   6  -5  -7   11.90    6.40
  -6   5  -7   12.50    4.80
   6  -5  -7   11.80    5.20
   6   5   7    7.50    5.50
  -6   5  -7   14.70    6.10
  -6  -5   7   14.40    5.10
   7  -5   7    3.60    4.70
  -7   5   7   19.50    7.80
  -7   5   7    2.90    4.80
  -7  -5  -7   -6.00    4.60
   7  -5   7   10.20    8.00
   7  -5   7   17.30    6.40
  -7  -5  -7   -6.70    7.30
   7   5  -7    1.10    5.00
  -7  -5   7    7.50    7.80
   7  -5  -7  -10.80    7.00
  -7   5  -7    8.00    6.70
  -7   5  -7    5.50    6.50
   7   5   7    3.10    6.70
   7  -5  -7   -2.70    4.80
   7  -5  -7    1.50    4.90
  -7  -5   7    2.30    6.30
   8  -5   7    3.20    8.10
  -8  -5  -7   -6.00    8.30
   8   5  -7   -5.70    7.40
  -8   5   7    0.30    8.20
  -8  -5   7   -7.00    8.10
   8  -5  -7   -6.30    8.20
  -8  -5   7    6.20    7.40
   8   5   7   16.30    8.20
  -8   5  -7    3.20    8.50
   8  -5  -7    5.80    9.20
   8   5   7  -11.80    7.50
  -8   5  -7    1.20    7.70
   0  -6   7   70.49    2.50
   0   6   7   71.19    4.70
   0   6   7   74.09    5.00
   0  -6   7   74.99    2.50
   0  -6   7   75.09    2.70
   0  -6  -7   71.79    5.60
   0   6   7   72.79    5.40
   0  -6  -7   63.59    5.20
   0  -6   7   73.39    2.20
  -1   6   7   23.00    3.70
   1  -6   7   22.20    2.30
  -1   6   7   19.90    3.70
  -1  -6  -7   33.50    4.00
  -1  -6  -7   22.90    3.50
   1  -6   7   20.80    2.30
  -1   6   7   22.40    3.50
   1  -6   7   22.70    2.30
   1   6   7   20.80    3.30
   1   6   7   24.70    3.70
   1  -6  -7   27.60    3.90
   1   6   7   39.00    4.40
   1  -6  -7   19.30    3.90
   1  -6  -7   22.10    3.90
   2  -6   7    1.00    2.30
  -2   6   7    0.00    3.40
  -2  -6  -7   -1.90    3.00
   2  -6   7    0.50    2.30
  -2  -6  -7    1.20    3.20
  -2   6   7    3.30    3.10
  -2   6   7   -2.70    3.10
   2  -6   7   -0.10    2.20
   2  -6  -7   -0.50    3.20
   2   6   7   -0.60    3.00
   2   6   7    3.30    2.70
  -2  -6   7   -0.20    0.60
   2  -6  -7   -0.20    3.40
   2   6   7   -1.80    2.60
   2  -6  -7    1.40    3.50
   3  -6   7    0.00    3.20
   3  -6   7    5.30    3.20
  -3   6   7    3.50    3.60
  -3   6   7   10.90    4.00
   3  -6   7    2.90    3.90
  -3  -6  -7    4.00    3.80
  -3  -6  -7    6.20    3.80
  -3   6   7    4.70    4.30
   3   6  -7    5.00    1.10
  -3   6  -7    9.00    2.00
   3  -6  -7   -5.20    4.00
  -3  -6   7    4.60    1.70
  -3  -6   7    5.30    1.70
   3   6   7    9.00    4.20
   3  -6  -7    6.40    4.00
   3  -6  -7    4.70    6.00
   3   6   7    4.40    3.50
  -3   6  -7    7.60    2.10
   4   6  -7   16.30    2.40
   4  -6   7   18.30    4.60
  -4   6   7    7.70    4.60
   4  -6   7   16.70    4.80
   4  -6   7   12.20    4.40
  -4   6   7   24.10    5.30
  -4  -6  -7   17.50    4.90
  -4  -6  -7   11.10    5.00
  -4   6   7   11.50    5.60
  -4  -6   7   16.20    2.90
   4   6   7   13.20    3.80
  -4  -6   7   15.40    2.90
  -4   6  -7   15.00    3.20
   4  -6  -7    5.40    4.50
  -4   6  -7   13.90    3.60
   4  -6  -7   13.60    5.10
   4   6   7    7.80    4.00
  -5   6   7    2.70    5.40
   5  -6   7    8.20    5.50
   5  -6   7    0.70    5.00
   5  -6   7    8.40    5.60
   5   6  -7    2.90    3.20
  -5  -6  -7   -0.60    4.60
  -5   6   7    8.90    5.90
  -5  -6   7    5.30    3.80
   5  -6  -7   10.60    5.70
   5  -6  -7    7.00    5.60
  -5  -6   7    1.70    3.30
  -5   6  -7    5.20    3.60
   5   6   7    5.30    4.80
   5   6   7    5.00    3.90
  -5   6  -7   10.70    4.50
   6   6  -7    2.80    3.70
   6  -6   7   -2.20    5.30
  -6  -6  -7   11.10    6.20
  -6  -6  -7    1.50    5.60
  -6   6   7    5.30    6.50
   6  -6   7    2.60    6.50
  -6   6   7    3.50    5.00
   6  -6   7   -2.90    5.80
  -6   6   7    7.20    5.90
   6   6   7   -2.40    5.60
   6   6   7    6.40    5.30
  -6   6  -7    6.20    5.20
   6  -6  -7   -0.30    6.70
   6  -6  -7   -5.30    4.10
   6  -6  -7    7.20    5.00
  -6  -6   7    2.30    4.90
  -6   6  -7    1.40    5.90
  -7  -6  -7   12.20    8.30
   7  -6   7  -13.30    4.80
  -7   6   7    7.90    4.90
  -7   6   7   -0.40    7.70
   7  -6   7    6.10    6.90
   7  -6   7   -1.50    7.80
  -7  -6  -7   15.90    5.80
   7   6   7    2.90    7.20
  -7  -6   7   -5.70    7.50
   7  -6  -7   -6.80    4.90
   7  -6  -7   10.80    5.70
  -7  -6   7   -2.60   10.20
  -7   6  -7   -4.40    6.40
   7  -6  -7   -3.00    8.20
  -7   6  -7    4.30    6.80
  -8  -6  -7    4.50    8.60
   8  -6   7   -1.90    8.40
  -8   6   7    9.50    7.90
  -8   6  -7    7.10    7.30
  -8   6  -7    5.30    8.90
  -8  -6   7    5.10    8.10
  -8  -6   7    5.80    8.30
   8  -6  -7    0.50    8.30
   8   6   7    0.30    8.50
   8   6   7    3.20    8.20
   0   7   7   59.79    6.10
   0   7   7   55.09    5.00
   0  -7  -7   53.29    5.60
   0   7   7   57.79    5.30
   0  -7  -7   56.49    5.50
   0  -7   7   60.49    2.60
   0  -7   7   52.89    2.70
  -1  -7  -7  106.49    6.80
   1  -7   7   96.09    4.40
   1  -7   7   88.09    4.00
  -1   7   7   96.19    6.40
  -1   7   7   97.39    5.90
   1  -7   7   96.69    4.60
  -1  -7  -7   90.99    6.10
  -1   7   7   97.59    6.60
   1  -7  -7   95.79    6.60
   1  -7  -7  100.39    6.70
   1   7   7   88.29    5.70
   1  -7  -7  106.19    7.10
   1   7   7   96.29    7.00
   1   7   7   95.39    5.80
  -2   7   7   67.29    6.50
  -2  -7  -7   55.29    6.20
   2  -7   7   65.49    4.60
  -2   7   7   71.19    5.90
  -2  -7  -7   54.99    6.10
   2  -7   7   59.99    4.70
   2  -7   7   64.89    5.10
   2   7   7   63.59    5.50
   2   7   7   63.69    5.90
   2  -7  -7   67.49    8.00
   2   7   7   60.79    5.40
  -3   7   7   47.30    5.50
  -3   7   7   45.90    5.60
   3  -7   7   54.29    5.40
  -3  -7  -7   45.10    5.60
  -3   7   7   43.80    6.20
   3  -7   7   45.20    5.30
   3  -7   7   49.00    5.20
   3   7   7   69.19    5.70
  -3  -7   7   47.30    3.10
   3  -7  -7   59.79    7.00
   3  -7  -7   56.89    6.70
  -3   7  -7   50.09    2.50
  -3   7  -7   49.90    3.10
   3  -7  -7   49.99    6.00
   3   7   7   55.79    6.40
  -3  -7   7   41.60    3.30
   3   7   7   55.29    5.70
   4   7  -7    7.80    1.80
  -4  -7  -7    1.90    5.10
  -4   7   7   11.20    5.30
   4  -7   7    8.60    4.40
  -4   7   7    7.80    6.60
  -4   7   7   10.20    4.90
  -4  -7  -7    1.60    5.30
   4  -7   7    7.40    4.90
  -4   7  -7    9.00    3.30
   4  -7  -7   17.50    6.00
  -4  -7   7    8.10    2.80
   4   7   7   12.30    3.90
  -4   7  -7    6.80    2.90
   4  -7  -7   15.70    5.60
   4   7   7    5.40    4.10
  -4  -7   7   15.80    3.00
  -5  -7  -7    4.70    5.80
   5   7  -7    2.20    2.80
   5  -7   7   -1.20    5.10
  -5  -7  -7    4.30    5.20
  -5   7   7   -0.40    6.00
   5  -7   7   -5.70    4.80
  -5   7   7   -1.10    5.60
   5  -7  -7    3.50    6.20
  -5   7  -7   -2.00    4.30
   5   7   7    3.40    4.80
  -5  -7   7   -1.50    3.90
   5   7   7   -1.00    4.10
  -5   7  -7   -3.90    3.60
  -5  -7   7    2.80    3.70
  -6   7   7   14.10    7.40
  -6  -7  -7   21.50    6.20
  -6   7   7   18.00    6.40
  -6  -7  -7   13.80    7.20
   6  -7   7   13.30    7.20
  -6   7   7   12.60    7.40
   6  -7   7   17.30    6.10
   6   7  -7   22.40    4.40
   6  -7   7   12.60    7.20
  -6  -7   7   18.90    5.40
   6  -7  -7   13.80    7.70
   6   7   7   10.30    6.40
   6   7   7   15.40    6.00
   6  -7  -7   29.70    5.60
   6  -7  -7   13.40    4.50
  -6   7  -7   11.00    6.40
   7  -7   7    2.10    9.70
  -7   7   7    2.60    6.10
  -7  -7  -7    4.80    7.40
   7  -7   7    6.70    7.90
  -7   7   7    3.60    8.50
   7   7  -7    3.20    5.00
  -7  -7  -7   -5.30    9.70
   7  -7   7    8.70    6.00
   7  -7  -7   18.00    8.30
   7  -7  -7   29.00    6.50
  -7  -7   7   13.80    7.70
   7   7   7   -7.00    7.60
   7  -7  -7  -11.90    6.10
   7   7   7    2.70    6.70
  -7  -7   7   -5.90    7.80
  -7   7  -7    6.30    8.50
  -7   7  -7    4.20    7.70
   0  -8   7   76.19    3.60
   0   8   7   78.19    6.10
   0  -8   7   76.99    3.50
   0   8   7   88.39    7.30
   0  -8  -7   85.39    6.80
   0   8   7   80.19    6.70
   0  -8  -7   79.99    6.90
   1  -8   7  360.06    9.80
  -1  -8  -7  391.96   12.70
  -1  -8  -7  351.66   12.30
  -1   8   7  361.66   11.80
  -1   8   7  365.66   11.60
   1  -8   7  363.56   10.00
   1  -8   7  354.66    9.00
  -1   8   7  347.17   12.20
   1  -8  -7  351.66   12.30
  -1  -8   7  336.47    7.70
   1   8   7  357.06   11.10
   1   8   7  365.06   12.40
   1  -8  -7  363.96   12.60
  -1  -8   7  342.57    7.90
   1   8   7  368.16   11.00
  -2  -8  -7   88.59    7.30
   2  -8   7   85.79    5.50
  -2   8   7   85.19    6.60
  -2   8   7   90.39    7.90
   2  -8   7   87.79    5.40
   2  -8   7   93.09    5.80
  -2   8   7  100.19    6.80
  -2  -8   7   73.49    2.40
   2   8   7   79.29    7.20
   2  -8  -7   83.69    7.30
   2  -8  -7   86.49    7.90
   2   8   7   93.49    6.30
  -2  -8   7   81.59    2.20
  -3  -8  -7   49.90    6.10
   3  -8   7   53.49    6.70
   3  -8   7   41.00    4.80
  -3  -8  -7   70.29    7.60
   3  -8   7   45.40    4.70
  -3   8   7   51.79    6.10
  -3   8   7   43.20    6.80
  -3  -8   7   46.10    3.30
   3   8   7   64.29    7.60
   3   8   7   53.49    6.10
   3  -8  -7   47.30    6.80
   3   8   7   60.99    6.30
  -3  -8   7   47.20    3.40
   3  -8  -7   45.10    6.20
   4  -8   7   48.10    6.10
  -4  -8  -7   41.00   11.60
   4  -8   7   42.80    6.20
   4  -8   7   39.80    5.40
  -4   8   7   37.50    7.10
  -4   8   7   36.80    6.30
  -4  -8  -7   27.70    6.20
  -4   8   7   32.90    7.60
   4   8   7   37.20    5.30
  -4   8  -7   33.80    3.70
  -4  -8   7   33.60    3.50
   4  -8  -7   41.70    7.30
   4  -8  -7   33.00    6.90
   4   8   7   35.20    4.90
  -4   8  -7   36.00    4.30
   4   8   7   38.70    6.30
  -4  -8   7   35.60    3.60
   4  -8  -7   39.50    5.80
   5  -8   7   16.00    5.90
  -5   8   7   26.80    6.90
  -5  -8  -7   23.70    7.00
   5   8  -7   26.10    3.30
  -5  -8  -7   23.40    6.40
  -5   8   7   28.20    6.50
   5  -8   7   25.20    6.80
   5  -8   7   16.70    6.10
  -5   8   7   28.70    8.00
   5  -8  -7   23.00    7.50
  -5   8  -7   25.70    4.20
   5   8   7   24.40    5.70
   5  -8  -7   12.50    6.30
   5   8   7   25.50    4.70
  -5   8  -7   20.80    4.80
   5  -8  -7   23.70    5.10
  -5  -8   7   24.00    4.40
  -5  -8   7   21.30    4.30
  -6   8   7    2.30    7.80
  -6   8   7   -0.20    8.20
  -6  -8  -7   17.60    8.20
   6  -8   7    5.00    7.30
   6   8  -7   -1.50    3.40
   6  -8   7    4.30    8.30
  -6   8   7    2.00    6.80
  -6  -8  -7   -0.70    6.60
   6  -8   7   -1.90    6.10
   6  -8  -7   22.20    8.50
   6  -8  -7    2.50    6.10
  -6   8  -7    1.50    6.60
   6   8   7   -1.30    6.50
  -6  -8   7   -9.10    5.70
  -6  -8   7    2.30    5.30
   6  -8  -7    1.00    4.70
  -6   8  -7   -1.80    4.80
   6   8   7   -1.30    5.50
   7   8  -7   34.50    4.80
  -7   8   7   16.20    7.80
  -7  -8  -7   25.00   10.30
   7  -8   7   23.90    9.70
  -7   8   7   12.40    7.90
   7  -8   7   27.70    9.50
  -7   8  -7   15.70    8.60
  -7  -8   7   39.70    9.10
   7   8   7   24.30    6.30
   7  -8  -7   42.30    8.70
  -7  -8   7   34.80    8.40
   0  -9  -7   -2.40    4.20
   0  -9   7    1.40    1.80
   0  -9   7    2.20    2.10
   0  -9  -7    4.30    4.90
   0   9   7    2.10    3.20
   0   9   7   -1.20    4.70
   0   9   7    2.30    3.70
  -1   9   7   38.70    4.30
   1  -9   7   37.60    4.10
  -1   9   7   35.80    4.80
  -1   9   7   38.50    5.80
   1  -9   7   35.10    3.80
  -1  -9  -7   44.00    5.70
  -1  -9  -7   44.40    5.80
   1  -9   7   36.30    2.80
   1   9   7   43.90    4.90
   1   9   7   39.40    5.70
  -1  -9   7   37.70    2.20
  -1  -9   7   38.30    2.70
   1  -9  -7   60.99    7.60
   1  -9  -7   41.10    6.00
   1   9   7   35.20    4.10
   2  -9   7    4.90    3.10
  -2  -9  -7    0.60    5.10
   2  -9   7    1.90    2.90
   2  -9   7    0.60    3.70
  -2   9   7   -3.90    4.30
  -2  -9  -7    1.70    5.00
  -2   9   7    4.30    5.50
  -2   9   7   -2.70    3.80
   2   9   7    3.60    3.60
  -2  -9   7    2.90    1.60
   2   9   7   -1.70    4.60
   2  -9  -7    0.90    5.10
   2  -9  -7    0.40    4.60
  -2  -9   7    1.70    1.10
  -3   9   7   93.39    9.20
  -3  -9  -7   92.99    8.40
   3  -9   7   96.19    7.50
  -3   9   7   84.59   10.20
  -3   9   7   99.29    7.90
   3  -9   7   98.29    7.20
   3  -9   7   95.79    8.20
  -3  -9  -7   99.09   10.90
   3  -9  -7   93.99    8.30
   3   9   7   89.29    7.00
   3  -9  -7   98.99   10.30
  -3  -9   7   89.49    4.20
  -3  -9   7   91.19    4.10
   3   9   7   90.59    8.10
   3   9   7  100.19    6.70
   3  -9  -7   88.09    9.90
   4  -9   7    2.90    6.70
  -4  -9  -7    4.50    6.60
   4  -9   7    1.10    4.90
   4  -9   7    0.80    6.00
  -4   9   7   11.10    6.60
  -4   9   7   -1.80    5.70
  -4  -9  -7   -6.90    5.50
   4  -9  -7    0.10    6.10
   4   9   7    1.70    4.50
   4  -9  -7    4.80    6.90
   4   9   7   -7.80    6.20
  -4  -9   7    4.30    2.90
  -4  -9   7    2.40    2.80
   4   9   7   -3.00    3.50
   4  -9  -7   -5.50    4.10
  -5  -9  -7   18.80    6.60
  -5   9   7   13.10    7.90
  -5   9   7   15.50    7.50
   5  -9   7   17.40    7.40
   5  -9   7    7.50    7.90
  -5  -9  -7   26.10    7.90
  -5   9   7   12.30    6.80
   5  -9   7   14.70    6.90
   5  -9  -7   20.10    8.10
  -5  -9   7   20.00    4.60
   5   9   7   18.50    5.50
  -5  -9   7   16.50    4.60
  -5   9  -7   12.40    3.40
   5   9   7   14.00    4.40
   5   9   7   20.10    7.60
   5  -9  -7    3.40    5.00
  -5   9  -7   20.00    4.60
   5  -9  -7   28.30    7.00
   6  -9   7    6.90    9.20
  -6   9   7    5.40    8.20
  -6  -9  -7    1.00    8.60
  -6  -9  -7   -7.80    7.10
  -6   9   7   11.60    8.00
   6  -9   7   20.80    7.40
  -6   9   7   18.30    8.70
   6  -9   7   -0.40    9.40
   6   9   7    1.30    5.20
  -6  -9   7    0.40    7.70
   6  -9  -7   -1.50    8.50
   6   9   7   -2.30    9.10
  -6   9  -7    9.30    8.00
   6  -9  -7    5.00    8.20
  -6   9  -7   14.40    4.90
  -6  -9   7    3.50    5.70
   0 -10   7   12.20    2.70
   0  10   7   12.70    5.10
   0 -10   7   15.50    2.70
   0  10   7   12.50    4.30
   0 -10  -7    9.90    5.10
   0  10   7   -0.40    5.70
  -1  10   7   28.40    4.40
   1 -10   7   28.00    4.00
  -1 -10  -7   31.80    7.20
   1 -10   7   24.50    3.60
  -1  10   7   32.10    6.20
  -1  10   7   29.70    5.20
  -1 -10  -7   21.30    5.80
   1  10   7   43.80    5.40
   1  10   7   37.00    4.70
   1  10   7   25.00    6.00
   1 -10  -7   26.60    6.30
  -1 -10   7   23.40    2.70
   1 -10  -7   13.80    5.60
  -1 -10   7   29.10    3.00
   2 -10   7    9.70    4.00
  -2  10   7    0.90    4.90
  -2 -10  -7   10.70    5.80
   2 -10   7    6.20    3.20
  -2  10   7    8.60    4.50
   2 -10   7    8.90    4.70
   2  10   7    9.30    3.90
  -2 -10   7    9.90    2.00
   2  10   7    2.70    5.70
   2 -10  -7   -0.90    5.30
   2  10   7   12.10    4.00
   2 -10  -7   17.50    6.00
   2 -10  -7   12.10    6.30
  -2 -10   7   11.10    1.70
  -3  10   7   31.10    6.00
  -3 -10  -7   34.90    6.30
   3 -10   7   31.80    6.30
   3 -10   7   26.50    6.00
  -3 -10  -7   28.50    7.00
  -3  10   7   43.50    8.00
  -3  10   7   29.60    6.60
   3 -10   7   26.00    4.80
  -3 -10   7   32.20    3.50
  -3 -10   7   38.10    3.50
   3  10   7   31.60    7.20
   3 -10  -7   29.70    6.90
   3 -10  -7   41.00    6.30
   3  10   7   28.30    4.10
   3  10   7   30.20    4.70
   3 -10  -7   52.99    8.10
  -4 -10  -7   -6.10    6.70
   4 -10   7   -5.10    6.20
  -4  10   7    4.60    7.60
   4 -10   7   -5.10    7.10
   4 -10   7   -1.80    9.70
  -4  10   7    7.60    6.80
  -4 -10  -7   -2.10    6.00
   4  10   7    1.50    3.40
   4 -10  -7   -2.20    4.90
   4  10   7   -1.10    9.90
   4  10   7    0.40    4.30
   4 -10  -7    4.00    7.80
   4 -10  -7   11.60    6.80
  -4 -10   7   -2.70    2.90
  -5  10   7   18.90    8.50
   5 -10   7    2.70    7.00
   5 -10   7   23.80    9.60
  -5  10   7   15.10    9.20
   5 -10   7    4.80    8.10
  -5  10   7   14.10    7.20
  -5 -10  -7   30.10    7.60
  -5 -10  -7   18.80    8.60
   5  10   7   26.10    8.60
   5 -10  -7   19.30    9.00
   5 -10  -7   17.00    5.80
   5 -10  -7    6.40    7.90
  -5 -10   7   11.20    4.70
   5  10   7   10.40    5.60
  -6  10   7  -11.80    8.70
  -6  10   7    8.20    8.50
   6 -10   7    8.20    9.10
  -6 -10  -7   25.20   10.20
  -6  10   7    6.70    7.90
   6 -10   7    9.40    9.90
  -6 -10   7   16.60    6.30
   6  10   7   -1.50    9.60
   6  10   7   10.20    6.80
   6 -10  -7   16.00    9.50
  -6  10  -7   -4.00    6.90
   0 -11  -7   -6.30    6.10
   0 -11   7   -0.80    2.80
   0  11   7    1.40    4.30
   0  11   7    6.90    6.30
   0 -11  -7   -0.20    5.40
   0  11   7   -2.00    3.60
   0 -11   7    5.20    3.00
  -1  11   7   18.00    5.80
  -1 -11  -7   19.40    6.60
  -1 -11  -7    0.50    5.20
   1 -11   7   12.60    4.00
   1 -11   7   15.00    3.90
  -1  11   7    8.50    4.10
   1 -11  -7   19.60    6.20
   1  11   7   15.70    6.70
  -1 -11   7   17.40    2.60
   1  11   7    8.50    4.40
   1 -11  -7    8.30    6.90
  -1 -11   7   16.20    2.60
   2 -11   7    0.40    5.10
   2 -11   7    5.60    5.00
   2 -11   7    2.50    3.00
  -2 -11  -7   11.00    6.30
  -2  11   7   -2.50    6.00
  -2  11   7    8.40    7.10
  -2  11   7   -1.80    4.10
  -2 -11  -7    0.70    6.30
   2  11   7    6.60    3.90
  -2 -11   7    2.90    2.20
   2 -11  -7    8.40    6.60
   2  11   7    1.70    3.30
   2 -11  -7   14.00    5.80
  -2 -11   7    7.00    2.10
   2  11   7    9.20    6.70
   2 -11  -7    7.10    7.00
  -3 -11  -7   14.50    6.80
   3 -11   7   21.60    7.40
  -3  11   7   -0.50    4.80
  -3  11   7    4.50    7.80
  -3 -11  -7   15.40    7.60
   3 -11   7    3.50    4.60
   3 -11   7    8.80    6.80
   3 -11  -7    0.80    7.30
   3  11   7    5.20    7.20
   3  11   7   12.90    3.10
   3  11   7    7.50    3.70
  -3 -11   7   11.70    2.50
  -3 -11   7    9.00    2.40
   3 -11  -7   -0.60    5.70
   3 -11  -7   14.40    8.00
  -4 -11  -7   18.50    7.80
   4 -11   7   16.90    8.00
  -4  11   7    1.40    7.80
  -4  11   7   14.60    8.80
   4 -11   7   -3.00    6.80
   4 -11   7   16.60    8.40
  -4 -11  -7   -7.30    8.10
   4  11   7    8.50    3.80
   4 -11  -7    2.90    9.00
  -4 -11   7   -0.90    3.20
  -4 -11   7    7.00    3.10
   4 -11  -7   13.50    7.90
   4 -11  -7   10.80    6.00
   4  11   7    4.60    8.20
  -5  11   7   10.50    9.70
   5 -11   7    9.40    7.70
  -5 -11  -7    7.00    9.80
  -5  11   7   15.40    9.70
   5 -11   7   -0.50    9.40
   5 -11   7   11.40    8.60
  -5 -11  -7   -3.90    8.80
  -5  11   7    8.70    7.70
  -5 -11   7    4.20    4.60
   5 -11  -7    3.90    9.00
   5  11   7   11.90    9.50
  -5 -11   7   -3.90    4.70
   5 -11  -7    7.00   11.00
   0  12   7    9.00    4.90
   0 -12  -7   14.00    6.80
   0  12   7   10.50    8.60
   0 -12   7    7.40    3.80
   0 -12  -7    7.90    7.80
   0 -12   7    4.60    3.30
   1 -12   7   -5.40    4.20
  -1 -12  -7   -7.70    6.90
   1 -12   7    2.10    4.90
  -1 -12  -7    0.50    7.30
  -1  12   7    7.60    7.60
  -1  12   7    0.10    3.90
  -1  12   7    0.40    5.60
   1  12   7    4.10    3.80
   1 -12  -7   -4.90    5.70
   1 -12  -7   -2.90    7.80
  -1 -12   7   -2.40    2.60
  -1 -12   7    5.60    2.60
   1  12   7   -1.40    2.90
  -2  12   7  -15.60    6.70
   2 -12   7    9.10    6.00
   2 -12   7    1.40    2.30
   2 -12   7   -6.30    5.70
  -2 -12  -7   13.80    6.90
  -2  12   7   -1.80    7.40
  -2 -12  -7   -2.80    8.00
   2 -12  -7   -0.40    6.60
  -2 -12   7    0.50    2.30
   2 -12  -7    1.70    8.50
   2  12   7    4.00    2.90
   2  12   7   -8.70   13.90
  -2 -12   7    0.50    2.30
   2 -12  -7   -1.70    8.20
  -3 -12  -7   11.30    8.00
  -3  12   7    6.40    5.40
   3 -12   7   -5.70    4.20
   3 -12   7   -0.60    7.70
  -3 -12  -7   -1.60    7.00
  -3  12   7    3.40    8.50
   3 -12   7   14.40   11.90
   3 -12  -7    5.60    9.60
  -3 -12   7    2.60    2.60
   3 -12  -7    1.20    7.80
   3  12   7   -1.70    8.40
   4 -12   7  -12.50    7.30
   4 -12   7    5.30    6.70
  -4  12   7    2.90    9.00
  -4 -12  -7  -12.80    8.90
  -4 -12  -7    3.80    8.90
   4 -12   7   -7.70    8.60
  -4  12   7  -11.20    9.20
   4  12   7   -2.80    9.60
  -4 -12   7    2.50    6.20
   4 -12  -7   10.00    9.20
   4 -12  -7   -2.80    9.90
   0 -13  -7    8.90    9.20
   0  13   7   17.30    3.80
   0 -13   7   16.90    4.40
   0 -13   7   15.10    4.20
   0 -13  -7   19.40    8.10
  -1 -13  -7   14.00    7.80
   1 -13   7    7.30    4.90
  -1  13   7    6.30    3.50
  -1 -13  -7  -13.10    8.50
  -1  13   7   -6.50    8.60
  -1  13   7   10.90    6.20
  -1 -13   7    8.30    3.50
   1 -13  -7   -9.70    9.30
  -1 -13   7    5.00    3.10
   1 -13  -7    8.40    8.70
   1  13   7    9.30    9.10
   2 -13   7   13.90    7.10
  -2  13   7   14.60    5.40
  -2 -13  -7   -1.30    9.10
   2 -13   7    2.10    6.60
  -2 -13  -7   12.90    8.50
  -2  13   7   -5.50    8.80
  -2  13   7    6.00    7.30
   2  13   7   17.80    9.30
   2 -13  -7   32.40   10.10
   0   0   8   22.00    2.70
   0   0  -8   22.10    2.60
   0   0   8   17.50    2.60
   0   0  -8   23.30    2.40
   0   0   8   21.70    2.50
   1   0  -8   49.90    4.20
  -1   0   8   56.19    3.90
   1   0   8   55.79    4.10
  -1   0   8   51.89    3.70
  -1   0  -8   46.50    3.30
  -1   0  -8   54.59    3.80
   1   0  -8   52.49    3.60
  -1   0   8   53.49    3.40
   1   0   8   53.39    3.60
   1   0  -8   55.29    3.20
  -2   0  -8   13.70    2.80
   2   0  -8    6.30    2.70
   2   0  -8    9.10    2.00
  -2   0  -8    6.60    2.30
  -2   0   8    9.00    2.30
   2   0   8   13.00    2.60
   2   0  -8    7.40    2.20
  -2   0   8    8.20    2.40
   2   0   8   13.50    2.70
  -2   0   8    7.40    2.60
   3   0  -8  341.07   10.40
  -3   0   8  342.37   10.30
  -3   0  -8  360.46   10.40
   3   0   8  343.07   10.50
  -3   0   8  329.67   10.00
  -3   0  -8  339.97   10.50
  -3   0   8  341.97   10.10
   3   0  -8  347.17    9.80
   3   0  -8  332.37    9.50
   4   0   8    9.50    3.40
  -4   0   8   12.00    3.30
   4   0  -8   11.70    3.50
   4   0  -8    8.70    2.80
  -4   0   8   15.70    3.80
   4   0  -8   15.30    3.10
  -4   0   8    9.90    3.40
  -5   0   8  161.78    8.60
  -5   0  -8  151.58    8.60
  -5   0   8  166.48    8.50
  -5   0   8  164.38    8.00
   5   0  -8  157.98    7.30
   5   0  -8  166.28    7.50
   5   0  -8  155.68    8.10
   5   0   8  166.08    8.80
  -5   0  -8  164.98    9.60
   5   0   8  137.69    9.60
  -6   0  -8   13.00    6.80
   6   0  -8   20.40    5.30
  -6   0  -8   18.70    5.70
  -6   0   8   16.40    5.40
   6   0  -8   14.50    4.00
   6   0   8   21.90    6.00
   6   0  -8   17.20    5.00
  -6   0   8   12.70    5.40
   7   0   8    7.90    4.70
   7   0  -8    7.20    5.90
  -7   0  -8   -1.00    6.30
   7   0   8   -1.50    6.50
   7   0  -8    2.00    5.90
  -7   0   8  -11.20    5.70
   7   0  -8   -1.20    4.60
  -7   0  -8   -4.80    4.50
  -7   0   8    4.30    5.60
  -8   0  -8    6.10    8.10
  -8   0   8    4.80    5.40
  -8   0  -8    2.10    4.80
   8   0   8  -11.10    4.80
   8   0  -8    3.10    6.50
   8   0  -8   -2.10    7.30
   8   0   8   -4.00    7.50
  -8   0   8    0.60    7.90
   9   0  -8   21.20    8.10
  -9   0  -8  -10.20    8.60
   9   0  -8   -2.90    9.70
   9   0   8   10.30    8.30
  -9   0   8   -1.20    8.10
   0  -1   8   10.80    2.30
   0  -1  -8   12.50    2.60
   0   1  -8   11.50    2.00
   0   1   8   11.00    2.60
   0  -1  -8   13.00    2.30
   0   1   8   13.10    2.40
   0   1   8   13.00    2.60
   0  -1   8   12.50    2.00
   0   1  -8    9.50    1.70
   0  -1   8   12.80    2.20
  -1   1   8  665.33   15.90
   1  -1   8  664.73   15.70
  -1   1   8  644.04   15.90
  -1   1   8  657.23   16.10
  -1  -1  -8  655.43   15.90
   1   1  -8  647.54   15.60
   1   1  -8  633.24   14.80
   1  -1   8  646.34   15.60
   1   1  -8  638.24   14.80
  -1  -1  -8  649.24   16.00
   1   1   8  636.04   15.90
   1  -1  -8  646.04   15.70
  -1  -1   8  632.94   15.20
   1  -1  -8  650.33   15.70
   1   1   8  632.74   15.90
  -1  -1   8  652.93   15.60
   1  -1  -8  643.14   16.10
  -1   1  -8  653.93   15.40
  -1   1  -8  669.43   15.30
  -1  -1   8  622.64   15.20
  -2   1   8  235.48    7.70
   2  -1   8  220.88    7.50
  -2  -1  -8  223.18    7.70
   2   1  -8  226.58    6.50
  -2   1   8  235.88    7.50
   2   1  -8  229.08    7.30
   2  -1   8  225.58    7.50
   2   1  -8  235.58    6.60
  -2   1   8  240.88    7.90
  -2  -1  -8  229.48    7.60
  -2   1  -8  227.08    7.10
   2   1   8  237.18    7.80
   2   1   8  221.78    7.70
   2  -1  -8  234.78    8.00
   2  -1  -8  238.08    7.50
  -2   1  -8  223.38    7.30
  -2  -1   8  229.98    7.00
  -2  -1   8  226.18    6.90
   2  -1  -8  231.58    7.30
  -2  -1   8  225.18    7.10
   3   1  -8  189.48    7.10
  -3   1   8  187.48    7.40
   3   1  -8  190.18    6.20
   3   1  -8  196.78    6.10
   3  -1   8  195.68    7.50
  -3  -1  -8  196.28    7.80
  -3   1   8  194.08    7.60
  -3  -1  -8  180.28    7.30
  -3   1   8  214.48    7.80
  -3   1  -8  197.48    7.30
   3  -1  -8  194.08    6.90
  -3  -1   8  194.98    6.70
  -3   1  -8  192.88    7.00
   3   1   8  198.58    7.40
   3  -1  -8  197.08    7.70
  -3  -1   8  197.48    7.10
  -3  -1   8  194.68    6.90
   3  -1  -8  186.48    7.20
   4   1  -8   10.90    2.60
   4  -1   8    7.90    3.40
  -4   1   8   15.90    3.70
  -4   1   8    8.20    3.40
   4   1  -8   10.70    3.40
  -4  -1  -8    7.70    3.20
  -4   1   8   17.20    4.10
   4   1  -8   10.70    2.50
   4  -1   8    9.60    3.70
  -4  -1  -8   16.10    3.70
   4  -1  -8    8.90    3.20
   4   1   8    9.10    3.60
  -4  -1   8    9.80    3.00
   4  -1  -8    9.50    3.30
  -4  -1   8   11.50    3.20
   4  -1  -8    8.80    3.20
  -4  -1   8   11.50    3.40
  -4   1  -8    7.20    3.40
  -4   1  -8    7.80    3.30
   4   1   8    8.80    3.50
   5  -1   8   85.89    6.70
   5   1  -8   82.49    5.20
  -5  -1  -8   82.99    7.30
   5  -1   8   81.09    7.30
  -5   1   8   81.79    6.80
  -5   1   8   83.89    7.20
  -5  -1  -8   73.79    8.40
   5   1  -8   85.69    6.00
   5   1  -8   86.79    6.50
  -5   1  -8   81.69    6.80
   5   1   8   88.39    7.50
  -5  -1   8   82.69    6.30
   5  -1  -8   79.89    6.20
  -5   1  -8   78.89    6.90
   5  -1  -8   89.49    7.00
   5  -1  -8   85.09    7.00
  -5  -1   8   73.49    6.90
  -5  -1   8   79.09    7.30
   6   1  -8   11.90    4.80
  -6   1   8   16.10    9.10
   6   1  -8   13.90    4.40
   6   1  -8   14.60    3.80
  -6  -1  -8   15.10    5.60
   6  -1   8   17.00    5.90
  -6   1   8   19.30    5.10
  -6   1  -8   12.20    5.10
   6  -1  -8   19.20    5.60
   6  -1  -8   22.30    5.50
   6   1   8   13.40    7.60
  -6  -1   8    9.80    5.10
   6   1   8   14.70    5.80
  -6  -1   8    9.60    5.10
   7  -1   8   24.30    5.20
  -7   1   8   18.60    5.30
  -7  -1  -8   15.00    6.90
   7   1  -8    5.30    4.50
   7   1  -8   13.40    5.60
  -7  -1  -8   16.50    5.10
   7  -1   8   19.70    7.20
  -7   1   8   19.40    6.80
   7  -1  -8   16.40    6.90
   7   1   8   14.90    5.30
  -7  -1   8   17.30    6.20
  -7  -1   8   27.40    6.40
  -7   1  -8    7.10    6.50
   7  -1  -8    8.10    5.60
  -7   1  -8    6.30    5.20
   7  -1  -8   17.30    5.60
   7   1   8   21.30    7.00
  -8  -1  -8   -1.50    5.00
   8   1  -8   -7.10   10.80
  -8   1   8   -4.70    4.90
   8  -1   8   -9.40    8.30
   8   1  -8    0.30    5.20
   8  -1   8    0.30    4.70
  -8   1   8  -17.20    7.30
   8   1  -8   -0.90    7.10
  -8  -1  -8   -8.40    8.20
  -8   1  -8   -4.50    5.10
  -8   1  -8   -6.30    7.50
   8  -1  -8    1.10    8.00
   8   1   8   -4.40    5.30
  -8  -1   8    6.80    6.60
   8  -1  -8   17.60    6.10
   8   1   8    1.10    7.40
   8  -1  -8    8.70    7.00
  -8  -1   8    1.70    7.90
  -9  -1  -8    5.80    9.20
   9  -1   8   14.90    8.70
  -9   1   8   25.80    8.50
   9   1  -8    4.60    7.60
   9   1  -8   -1.00    9.70
   9   1   8    9.60    7.20
  -9  -1   8    4.60    9.10
   9  -1  -8    5.20    9.20
  -9   1  -8  -12.20    8.00
   9  -1  -8   -0.10    8.10
   0  -2  -8   83.49    4.70
   0   2   8   85.59    4.40
   0   2   8   81.49    4.50
   0   2  -8   85.79    3.00
   0   2   8   87.99    4.90
   0  -2  -8   74.79    4.40
   0   2  -8   83.39    2.90
   0  -2   8   82.79    3.80
   0  -2   8   78.09    3.50
   0  -2   8   84.29    4.00
   1  -2   8  575.34   13.90
   1   2  -8  551.84   12.40
   1  -2   8  569.94   14.00
  -1   2   8  570.04   14.60
  -1  -2  -8  603.94   14.80
  -1  -2  -8  588.04   14.70
  -1   2   8  578.24   14.90
  -1   2   8  562.04   14.60
   1   2  -8  563.34   12.50
  -1   2  -8  558.84   13.40
   1   2   8  572.24   14.60
  -1   2  -8  572.84   13.50
  -1  -2   8  568.24   14.00
  -1  -2   8  575.74   13.80
   1  -2  -8  566.14   14.50
   1   2   8  572.14   15.00
  -1  -2   8  596.94   13.60
   1  -2  -8  582.94   15.00
   1  -2  -8  585.94   14.60
   1   2   8  577.44   14.80
  -2  -2  -8  294.47    9.20
   2   2  -8  297.07    7.00
   2   2  -8  298.57    7.00
  -2   2   8  310.17    9.60
  -2   2   8  291.27    9.20
   2  -2   8  311.67    9.00
   2   2  -8  305.27    8.50
  -2   2   8  302.57    9.40
   2  -2   8  300.47    8.80
  -2  -2  -8  307.07    9.50
  -2  -2   8  295.07    8.40
   2   2   8  293.87    9.20
  -2   2  -8  287.97    8.40
   2  -2  -8  309.17    9.30
  -2   2  -8  309.77    8.70
   2   2   8  294.57    9.40
   2  -2  -8  309.87    9.20
   2  -2  -8  297.17    9.60
  -2  -2   8  285.27    8.20
  -2  -2   8  291.77    8.10
  -3   2   8  260.27    9.00
   3   2  -8  268.97    8.20
   3  -2   8  271.07    8.90
   3  -2   8  269.17    9.00
  -3   2   8  266.57    9.30
  -3  -2  -8  252.67    9.10
  -3   2   8  261.87    8.90
   3   2  -8  254.87    6.80
   3   2  -8  255.07    6.80
  -3  -2  -8  262.57    9.00
   3  -2  -8  255.47    9.30
  -3  -2   8  266.67    8.10
   3   2   8  263.07    9.10
  -3   2  -8  257.47    8.50
   3  -2  -8  263.07    8.80
  -3  -2   8  262.77    7.90
   3  -2  -8  256.67    8.70
  -3  -2   8  261.77    8.20
  -3   2  -8  253.57    8.20
  -4  -2  -8  160.98    7.60
   4   2  -8  150.58    5.40
   4  -2   8  145.29    7.30
  -4   2   8  152.18    7.40
  -4  -2  -8  157.88    7.40
  -4   2   8  156.48    7.70
  -4   2   8  148.89    7.70
   4   2  -8  149.69    5.20
   4  -2   8  139.79    7.40
   4   2  -8  156.18    7.00
  -4  -2   8  151.18    6.70
   4   2   8  166.78    7.60
  -4  -2   8  148.59    6.70
  -4   2  -8  147.89    7.10
   4  -2  -8  162.48    7.40
   4   2   8  157.38    7.50
  -4  -2   8  152.28    6.60
   4  -2  -8  152.98    7.10
   4  -2  -8  155.18    7.70
  -4   2  -8  145.79    6.90
   5   2  -8   97.19    6.80
   5  -2   8   93.79    7.50
   5   2  -8  100.39    5.10
  -5   2   8   91.49    7.50
   5   2  -8   97.29    5.40
   5  -2   8   96.19    8.20
  -5   2   8  100.09    7.80
  -5  -2  -8  105.39    7.50
  -5  -2  -8  100.29    7.80
  -5   2   8   88.89    7.40
   5  -2  -8   79.69    7.10
  -5   2  -8   93.89    7.60
  -5  -2   8  120.29    7.10
   5  -2  -8   80.89    8.60
   5   2   8   97.99    7.70
  -5  -2   8  116.29    6.60
  -5   2  -8   81.89    7.30
   5  -2  -8  103.89    7.00
  -6   2   8   13.80    4.90
  -6  -2  -8   21.10    5.70
   6  -2   8   10.60    5.80
  -6   2   8   10.60    5.60
  -6   2   8    7.70    7.20
   6   2  -8   11.60    3.90
   6   2  -8   14.10    3.50
   6  -2  -8   17.20    4.90
  -6  -2   8   14.30    5.00
   6  -2  -8   15.60    5.60
  -6   2  -8   19.50    5.70
  -6  -2   8   18.10    5.40
   6   2   8   14.60    5.30
   6   2   8   17.90    6.90
   7   2  -8   -2.00    4.50
   7  -2   8   -7.20    4.00
  -7  -2  -8    0.80    6.50
  -7   2   8  -15.80    6.30
   7  -2   8   -5.60    6.40
   7   2  -8    2.00    3.60
  -7   2   8   -0.30    4.30
  -7  -2  -8    2.30    4.40
  -7   2  -8    1.50    5.70
  -7   2  -8    0.30    6.50
   7  -2  -8    6.10    5.20
  -7  -2   8    2.70    5.60
   7   2   8   -7.80    5.90
   7   2   8   -5.30    5.70
  -7  -2   8    1.20    5.60
   7  -2  -8   -2.40    6.50
   8  -2   8   10.70    8.60
   8   2  -8    8.00    7.80
   8  -2   8    6.90    7.40
   8   2  -8    0.70    4.80
  -8   2   8   19.20    8.70
   8  -2   8   -3.70    5.70
   8   2  -8   12.50    6.90
  -8  -2  -8  -10.60    5.10
  -8   2   8    8.60    5.70
  -8  -2  -8    5.50    8.00
   8   2   8   25.00    6.80
  -8   2  -8    9.30    5.80
  -8  -2   8    4.00    6.40
  -8  -2   8   12.00    7.60
   8   2   8   11.80    7.70
  -8   2  -8   12.70    8.30
   8  -2  -8   -9.20    5.00
   8  -2  -8    3.60    7.10
   8  -2  -8   -5.30    8.30
  -9   2   8   13.70    9.90
   9   2  -8   13.20    6.60
   9   2  -8   21.40    9.60
  -9  -2  -8   -1.00   10.40
   9   2  -8   15.00   10.50
   9  -2   8    0.80   13.80
   9  -2  -8   30.80   10.10
   9   2   8   19.70    7.90
   9  -2  -8   12.20    9.20
  -9   2  -8    7.00    8.40
  -9  -2   8    4.10    8.40
   0  -3   8   -0.20    1.20
   0  -3  -8    0.60    2.40
   0  -3   8   -0.10    1.40
   0   3   8   -1.00    2.10
   0  -3  -8   -0.20    2.10
   0   3   8   -2.20    2.40
   0   3   8   -2.30    2.20
   0  -3   8   -0.60    1.50
  -1   3   8  290.07    9.00
  -1   3   8  283.37    9.10
   1  -3   8  269.77    7.90
  -1  -3  -8  279.47    8.90
  -1   3   8  287.87    9.30
  -1  -3  -8  301.77    9.20
   1  -3   8  284.77    7.90
  -1  -3   8  281.07    7.20
   1  -3  -8  285.47    8.90
   1  -3  -8  291.27    9.30
   1  -3  -8  282.77    9.00
  -1   3  -8  285.37    7.00
   1   3   8  283.17    9.20
  -1   3  -8  289.57    7.00
  -1  -3   8  291.57    7.60
   1   3   8  290.67    8.90
   1   3   8  271.97    8.90
  -1  -3   8  286.87    7.30
  -2   3   8   95.69    5.30
  -2   3   8   96.19    5.60
  -2  -3  -8   96.19    5.30
  -2   3   8   97.49    5.50
   2  -3   8   99.69    4.70
  -2  -3  -8   98.09    5.40
   2   3  -8   95.49    4.20
   2  -3   8   93.29    4.80
   2   3   8  106.39    5.40
  -2   3  -8   91.09    3.90
   2  -3  -8   95.89    5.30
   2  -3  -8   93.99    5.30
  -2  -3   8   88.79    3.80
  -2  -3   8   93.29    3.70
  -2  -3   8   98.29    4.10
  -2   3  -8   95.89    4.40
   2   3   8   94.39    5.40
   2  -3  -8  100.89    5.50
   3  -3   8    3.20    2.80
  -3   3   8   -0.60    2.80
   3   3  -8    0.40    2.20
  -3  -3  -8    1.00    3.10
  -3   3   8    2.80    2.90
  -3   3   8    2.40    3.30
  -3  -3  -8   -0.30    2.90
   3  -3   8    1.30    2.80
  -3  -3   8    2.80    1.90
   3  -3  -8   -1.60    2.60
  -3  -3   8    3.20    2.10
  -3   3  -8    3.30    2.30
   3  -3  -8   -1.20    2.90
   3   3   8    3.00    2.90
  -3  -3   8    1.20    2.10
  -3   3  -8    1.50    2.40
   3  -3  -8    0.80    3.20
   4   3  -8  117.89    3.80
   4   3  -8  128.19    6.00
   4   3  -8  124.79    3.60
  -4   3   8  133.29    7.00
  -4   3   8  137.79    7.40
   4  -3   8  130.89    7.00
   4  -3   8  133.19    7.30
  -4  -3  -8  124.09    7.30
  -4   3   8  128.69    7.10
  -4  -3  -8  131.59    7.20
   4   3   8  139.99    7.50
   4   3   8  127.39    7.20
  -4   3  -8  122.59    6.70
  -4  -3   8  128.39    5.90
   4  -3  -8  117.19    7.30
  -4  -3   8  129.29    5.90
   4  -3  -8  123.19    7.20
  -4   3  -8  119.39    6.60
   4  -3  -8  124.49    7.30
  -5  -3  -8   38.00    5.60
  -5  -3  -8   41.10    8.70
   5  -3   8   43.30    5.50
  -5   3   8   37.20    6.00
   5  -3   8   41.20    5.90
  -5   3   8   40.30    5.60
   5   3  -8   54.59    5.30
   5   3  -8   49.70    3.10
   5   3   8   39.60    5.50
   5  -3  -8   34.90    5.80
  -5   3  -8   40.20    5.20
  -5  -3   8   45.70    5.40
  -5   3  -8   38.20    5.30
   5  -3  -8   42.60    6.80
  -5  -3   8   49.10    5.60
   5  -3  -8   35.00    5.80
  -6   3   8   20.80    6.20
   6  -3   8   32.00    6.50
   6  -3   8   18.00    5.20
   6   3  -8   18.70    2.90
  -6   3   8   18.30    6.40
   6   3  -8   21.20    3.40
   6   3  -8   25.30    4.80
  -6  -3  -8   21.60    6.30
   6   3   8   25.80    5.80
   6  -3  -8   16.40    6.10
   6  -3  -8    9.20    5.90
  -6   3  -8   27.40    5.70
   6   3   8   27.50    6.10
  -6  -3   8   23.00    5.10
  -6   3  -8   23.60    6.80
  -6  -3   8   25.60    5.20
   7   3  -8    9.50    3.40
   7  -3   8    8.00    6.90
  -7   3   8   10.00    6.60
   7  -3   8   10.80    4.80
  -7  -3  -8   16.20    7.10
   7   3  -8    7.20    4.40
  -7   3   8   11.50    4.50
   7   3  -8    5.00    5.90
  -7  -3  -8   17.20    4.70
  -7   3  -8   19.00    6.30
   7  -3  -8    8.70    7.40
  -7  -3   8   -2.70    6.40
  -7   3  -8    7.80    6.90
   7  -3  -8   11.00    6.00
  -7  -3   8   11.70    5.60
   7   3   8    6.80    6.00
   7   3   8    5.00    6.50
   7  -3  -8    8.30    5.00
  -8  -3  -8   10.80    5.50
   8   3  -8    5.40    3.80
   8  -3   8   -2.30    6.40
  -8   3   8   16.00    6.10
  -8   3   8    4.00    8.50
   8   3  -8   12.10    7.40
   8  -3   8   -1.60    8.00
   8   3  -8    5.90    5.80
  -8  -3  -8   19.00    8.60
   8  -3  -8    6.00    5.40
   8  -3  -8   11.40    7.30
  -8  -3   8   12.00    8.20
   8   3   8   -1.30    8.00
   8   3   8   -1.60    7.00
  -8   3  -8  -14.30    6.60
  -8   3  -8    1.80    8.10
   8  -3  -8   13.30    8.20
  -8  -3   8    0.20    6.70
   0  -4  -8  165.18    6.90
   0  -4   8  169.68    4.90
   0   4   8  176.78    7.10
   0  -4  -8  168.58    7.00
   0   4   8  167.28    6.80
   0   4   8  168.48    6.80
   0  -4   8  170.28    5.20
   0  -4   8  174.28    4.90
  -1   4   8   12.90    3.10
   1  -4   8   12.10    2.00
  -1  -4  -8   10.20    3.00
  -1   4   8    6.00    2.80
  -1   4   8   11.90    2.90
   1  -4   8    8.30    2.00
  -1  -4  -8   11.40    2.90
   1   4   8   13.60    3.00
   1   4   8   15.50    3.10
   1  -4  -8    7.40    3.10
  -1  -4   8   11.50    1.30
   1   4   8    8.70    2.90
   1  -4  -8    7.80    3.00
  -1  -4   8   14.10    1.70
  -1  -4   8   11.00    1.50
   1  -4  -8   10.80    2.90
  -2  -4  -8   44.10    4.80
  -2   4   8   58.49    5.10
  -2   4   8   53.19    4.90
   2   4  -8   50.49    2.90
  -2   4   8   51.69    5.80
   2  -4   8   47.40    4.00
  -2  -4  -8   54.49    4.90
  -2   4  -8   49.70    2.90
   2  -4  -8   49.40    5.70
   2  -4  -8   40.10    4.50
   2   4   8   42.60    4.50
  -2  -4   8   44.00    2.90
   2  -4  -8   43.10    4.70
  -2  -4   8   44.90    2.60
   2   4   8   48.30    4.50
  -2  -4   8   42.70    2.60
  -2   4  -8   48.30    3.00
  -3   4   8   22.40    3.90
   3  -4   8   28.10    3.80
  -3  -4  -8   20.50    3.90
   3  -4   8   23.60    3.50
   3   4  -8   24.80    2.70
  -3   4   8   22.00    4.50
  -3   4   8   24.90    4.10
  -3  -4  -8   26.00    4.00
   3  -4  -8   26.20    4.20
  -3  -4   8   20.50    2.40
   3  -4  -8   28.30    4.00
   3   4   8   22.70    3.80
  -3   4  -8   26.40    3.00
   3  -4  -8   22.40    4.30
  -3   4  -8   24.90    3.00
  -3  -4   8   23.30    2.40
   4   4  -8   45.80    4.20
  -4   4   8   47.00    5.40
  -4   4   8   48.90    6.30
  -4  -4  -8   37.20    5.80
   4  -4   8   29.10    4.40
   4  -4   8   34.50    4.80
  -4   4   8   41.60    5.50
  -4  -4  -8   38.30    5.20
   4   4   8   48.00    5.60
   4  -4  -8   45.60    5.50
  -4  -4   8   37.30    4.10
  -4  -4   8   35.60    4.20
  -4   4  -8   36.40    4.10
   4  -4  -8   39.30    5.00
   4   4   8   38.90    4.90
  -4   4  -8   40.00    4.90
  -5  -4  -8    7.60    4.50
  -5   4   8   10.40    5.70
  -5   4   8   13.10    5.30
  -5  -4  -8   11.10    5.40
   5  -4   8    9.60    4.60
   5  -4   8    8.60    4.90
   5   4  -8   17.70    3.50
  -5  -4   8    8.00    3.40
   5   4   8   10.40    5.00
   5  -4  -8   13.30    4.60
   5  -4  -8    4.60    5.20
  -5   4  -8    8.20    3.80
  -5   4  -8    5.60    4.00
  -5  -4   8   10.80    3.40
  -6  -4  -8   10.30    6.30
   6  -4   8   10.10    5.40
   6   4  -8   -0.40    4.00
  -6   4   8    8.90    6.40
  -6  -4  -8   -7.10    4.50
  -6   4   8   10.20    5.80
   6  -4   8    5.50    6.20
  -6   4  -8   10.40    6.10
  -6   4  -8    6.30    4.60
   6  -4  -8   15.60    6.10
  -6  -4   8    1.00    4.70
  -6  -4   8    2.20    4.70
   6   4   8   11.90    5.50
   6   4   8   -1.30    5.50
  -7   4   8    1.70    7.00
   7  -4   8   13.70    5.80
   7   4  -8    9.40    1.70
   7   4  -8   15.60    5.50
  -7  -4  -8   -1.60    7.00
   7   4  -8    9.70    2.40
   7  -4   8   13.00    7.70
  -7  -4  -8   17.30    5.10
   7  -4   8    6.00    4.60
  -7   4   8    0.70    4.50
   7  -4  -8   25.40    8.00
   7   4   8    1.90    6.80
  -7  -4   8   14.70    6.60
   7  -4  -8   29.80    6.70
   7  -4  -8   16.00    5.10
  -7   4  -8   29.30    8.40
   7   4   8   13.40    7.00
  -7   4  -8   12.70    6.70
  -7  -4   8    9.10    5.80
  -8  -4  -8   -7.60    7.90
  -8   4   8    3.10    7.60
   8   4  -8    7.40    7.20
   8   4  -8    0.20    3.60
   8  -4   8  -10.30    7.30
   8   4  -8    3.20    1.80
   8  -4  -8   -1.60    6.70
   8   4   8    5.20    8.70
  -8   4  -8  -19.10    7.00
  -8  -4   8    4.70    8.00
   8   4   8   -3.50    7.20
  -8   4  -8    7.20    8.50
   8  -4  -8    7.80    8.50
  -8  -4   8    1.90    7.80
   0  -5   8   50.49    2.40
   0  -5  -8   43.90    4.70
   0  -5  -8   50.19    4.70
   0   5   8   40.10    4.50
   0   5   8   51.29    4.80
   0  -5   8   50.69    2.70
   0  -5   8   51.29    2.50
   0   5   8   39.30    4.60
  -1   5   8    1.70    2.80
   1  -5   8    0.60    1.70
  -1  -5  -8   -1.10    2.80
  -1   5   8    2.20    2.80
  -1   5   8    4.00    3.20
  -1  -5  -8   -0.10    2.80
   1  -5   8    1.10    1.70
   1  -5  -8    1.40    2.90
   1  -5  -8    1.70    2.80
  -1  -5   8    3.90    1.00
  -1  -5   8    0.10    0.90
  -1  -5   8    2.10    0.80
   1   5   8    0.60    2.90
   1  -5  -8    3.50    3.10
   1   5   8    1.80    2.70
   1   5   8    3.00    2.70
   2  -5   8  138.89    5.70
  -2   5   8  139.49    7.30
  -2  -5  -8  132.29    6.90
  -2   5   8  134.69    6.80
  -2  -5  -8  137.09    7.00
   2  -5   8  138.59    5.80
  -2   5   8  145.29    7.10
   2   5   8  139.59    6.50
   2   5   8  133.29    6.50
   2   5   8  138.79    7.00
  -2  -5   8  136.49    4.00
  -2  -5   8  140.09    4.10
  -2   5  -8  139.39    3.90
  -2   5  -8  137.29    3.80
   2  -5  -8  148.59    7.20
   2  -5  -8  143.89    7.40
   2  -5  -8  146.79    6.80
   3   5  -8    9.20    1.80
   3  -5   8    8.80    3.30
   3  -5   8    6.30    3.20
  -3   5   8   10.80    4.00
  -3  -5  -8   10.50    3.80
  -3   5   8    7.70    4.00
  -3  -5  -8   10.60    3.90
  -3   5   8    7.60    3.70
  -3   5  -8    4.20    2.20
   3  -5  -8    4.40    3.50
   3   5   8    2.60    3.40
   3  -5  -8    0.70    3.60
  -3  -5   8    7.30    2.00
  -3   5  -8    7.00    2.30
  -3  -5   8    6.40    1.90
   3  -5  -8   10.90    4.30
  -4   5   8   26.30    5.30
  -4  -5  -8   31.10    5.40
   4  -5   8   32.40    4.70
  -4   5   8   33.30    6.00
  -4   5   8   33.30    5.10
  -4  -5  -8   19.50    4.90
   4  -5   8   27.70    4.90
   4   5  -8   28.30    3.60
   4  -5  -8   23.50    4.70
  -4  -5   8   25.30    3.10
   4   5   8   26.40    4.70
  -4  -5   8   30.50    3.40
   4   5   8   29.90    4.80
  -4   5  -8   30.40    3.70
  -4   5  -8   29.30    4.00
   4  -5  -8   24.30    5.20
   4  -5  -8   34.40    5.70
   5  -5   8   11.40    5.70
   5   5  -8   11.10    3.30
   5  -5   8    5.40    5.10
  -5   5   8    5.40    5.40
  -5   5   8   12.20    6.20
   5  -5   8    3.20    4.90
  -5  -5  -8   10.00    5.40
   5  -5  -8   -1.30    5.60
  -5   5  -8    6.90    3.90
  -5  -5   8   10.70    3.80
   5   5   8    6.70    4.80
  -5  -5   8    8.30    3.40
  -5   5  -8   12.70    4.30
   6  -5   8    0.90    6.20
  -6   5   8    6.00    6.40
   6  -5   8    4.80    5.20
  -6  -5  -8   11.80    5.00
  -6   5   8    7.30    4.60
   6   5  -8    8.60    4.10
   6  -5   8   15.10    6.30
  -6   5   8   -0.30    6.20
  -6  -5  -8   14.40    6.50
   6   5   8    0.10    5.90
  -6   5  -8    4.90    5.90
  -6  -5   8    0.90    5.00
  -6   5  -8    6.40    5.10
   6   5   8   13.70    5.70
   6  -5  -8    0.30    4.70
   6  -5  -8    5.90    6.70
  -6  -5   8    9.80    7.80
  -7   5   8   18.20    4.70
  -7  -5  -8   -8.90    4.70
   7   5  -8    7.60    4.90
  -7   5   8   -9.90    7.50
  -7  -5  -8   22.70    8.00
   7  -5   8    4.30    8.00
   7  -5   8   -8.80    6.60
   7   5   8   -4.40    6.20
   7  -5  -8    0.60    4.90
   7   5   8    7.10    7.10
   7  -5  -8    2.80    7.60
   7  -5  -8   14.00    5.40
  -7   5  -8    4.70    6.30
  -7  -5   8    7.20    6.90
  -7  -5   8   -8.00    6.80
  -7   5  -8   12.90    7.20
  -8   5   8  -16.40    7.50
  -8  -5  -8   16.50    8.60
   8   5  -8   24.60    7.80
   8  -5   8    7.20    8.30
   8   5   8  -12.80    7.80
  -8  -5   8   -6.70    7.20
   8  -5  -8    8.40    7.90
  -8   5  -8   -5.50    8.90
  -8   5  -8    3.10    7.40
  -8  -5   8    9.20    7.70
   8   5   8    7.20    8.90
   0  -6  -8  266.57    9.70
   0  -6  -8  269.07    9.60
   0   6   8  263.97    9.10
   0  -6   8  255.67    6.30
   0  -6   8  255.87    6.50
   0   6   8  254.27    9.50
   0  -6   8  248.78    6.40
   0  -6   8  249.18    6.20
   0   6   8  264.37    9.00
  -1   6   8   30.60    4.10
  -1   6   8   42.30    4.80
  -1  -6  -8   35.80    4.40
  -1  -6  -8   30.80    4.30
  -1   6   8   37.50    4.70
   1  -6   8   30.50    3.20
   1   6   8   34.50    4.10
   1  -6  -8   30.70    4.40
   1   6   8   44.30    4.70
   1  -6  -8   40.50    4.60
   1   6   8   33.10    4.50
   1  -6  -8   37.10    4.60
  -2  -6  -8   56.59    5.80
   2  -6   8   57.79    4.60
  -2   6   8   52.69    5.60
   2  -6   8   48.70    4.30
  -2  -6  -8   58.29    5.90
  -2   6   8   61.19    6.00
  -2   6   8   57.99    6.30
   2  -6  -8   62.39    6.00
  -2  -6   8   56.99    2.10
   2  -6  -8   59.09    5.90
   2   6   8   51.69    5.40
   2  -6  -8   64.99    6.10
   2   6   8   50.99    6.10
   2   6   8   53.89    5.20
  -2  -6   8   54.59    2.20
   3  -6   8   35.10    4.00
   3  -6   8   43.60    4.70
  -3   6   8   30.00    5.10
  -3  -6  -8   25.10    8.30
  -3   6   8   31.70    5.70
  -3  -6  -8   26.60    5.20
  -3   6   8   29.40    5.00
   3  -6   8   37.60    4.40
   3  -6  -8   31.40    4.80
  -3  -6   8   30.70    3.00
  -3   6  -8   30.60    3.30
  -3   6  -8   40.80    3.00
   3  -6  -8   31.50    5.40
   3   6   8   31.90    4.60
  -3  -6   8   34.00    3.00
  -4  -6  -8   62.69    7.70
   4  -6   8   70.99    8.10
  -4   6   8   64.79    7.90
  -4   6   8   82.39    8.50
   4  -6   8   76.19    7.00
  -4  -6  -8   69.79    7.40
  -4   6   8   73.89    7.30
   4  -6   8   94.69    7.40
   4   6  -8   68.99    4.10
  -4  -6   8   71.39    4.90
  -4   6  -8   72.59    5.70
   4  -6  -8   77.49    8.40
   4   6   8   75.29    7.20
   4   6   8   69.49    6.50
  -4   6  -8   79.49    5.10
  -4  -6   8   65.49    4.80
   4  -6  -8   86.69    8.30
   5  -6   8   11.50    6.40
   5   6  -8    0.50    3.00
  -5  -6  -8    0.70    5.90
   5  -6   8   -0.10    5.00
  -5  -6  -8    3.90    5.20
  -5   6   8    9.40    6.30
   5  -6   8    5.40    5.40
  -5   6   8    6.00    5.70
  -5  -6   8    2.80    3.30
   5  -6  -8    3.10    6.10
   5  -6  -8    0.90    5.50
  -5  -6   8    6.50    4.00
  -5   6  -8   12.00    3.80
   5   6   8    4.20    5.30
  -5   6  -8   -0.10    4.40
   6  -6   8   17.10    7.00
   6  -6   8   12.70    6.30
  -6   6   8   21.50    7.90
  -6   6   8   23.60    5.40
   6   6  -8   26.20    4.70
  -6  -6  -8   15.50    7.20
  -6   6   8   20.60    7.50
  -6  -6  -8   20.10    5.60
   6  -6   8   23.20    5.80
  -6  -6   8   24.90    5.50
  -6  -6   8   14.80    9.30
  -6   6  -8   18.50    5.30
   6  -6  -8   10.10    5.30
  -6   6  -8   13.60    6.50
   6   6   8   20.10    6.30
   6  -6  -8   22.00    7.60
   6  -6  -8   26.40    5.20
   6   6   8   18.80    5.90
  -7   6   8   10.40    5.10
  -7  -6  -8   10.30    8.70
   7  -6   8    6.40    7.20
   7  -6   8   17.30    5.90
  -7  -6  -8  -13.30    5.50
   7  -6   8   -2.10    8.30
  -7   6   8   -8.10    8.10
   7   6   8    5.90    7.20
  -7  -6   8    4.80    8.20
   7  -6  -8   -5.50    5.10
   7   6   8   -1.40    6.30
  -7   6  -8   11.90    6.30
  -7   6  -8   10.80    7.90
   7  -6  -8    1.40    8.50
  -7  -6   8    8.60    7.20
   7  -6  -8    6.70    5.20
   8  -6   8   -4.80    9.00
  -8  -6  -8    4.90    9.00
  -8   6   8   22.10    8.30
   8  -6  -8    6.40    8.60
   8   6   8   -5.80    8.20
  -8  -6   8   -3.80    8.60
  -8   6  -8    9.30    8.10
  -8   6  -8   -2.00    9.30
   8   6   8    3.50    9.40
  -8  -6   8  -13.40    7.30
   0   7   8  573.34   16.60
   0  -7  -8  594.54   16.80
   0   7   8  588.04   16.10
   0  -7   8  572.84   13.30
   0  -7  -8  598.14   16.60
   0   7   8  566.54   15.70
  -1  -7  -8   43.30    5.10
   1  -7   8   34.70    3.70
  -1  -7  -8   44.60    5.10
  -1   7   8   42.60    5.40
   1  -7   8   37.60    3.30
   1  -7   8   42.90    3.90
  -1   7   8   43.30    5.50
  -1   7   8   41.00    4.80
   1  -7  -8   44.30    5.10
   1   7   8   45.20    5.40
   1  -7  -8   45.60    5.70
   1  -7  -8   51.89    6.10
   1   7   8   45.80    5.20
   1   7   8   44.90    4.80
[truncated: 383,457 more chars]
